# Supplementary material for: Research on the impact of enterprise mergers and acquisitions on technological innovation: An empirical analysis based on listed Chinese enterprises
Source: PLoS One. 2024 Nov 27;19(11):e0309569. doi: 10.1371/journal.pone.0309569 (PMC11602071; doi:10.1371/journal.pone.0309569)
Supplement: S1 File — (ZIP) [file pone.0309569.s001.zip]

Archive with 2 entries (1 files):
- S1 File/Appendix 1.docx
- S1 File/
