# Supplementary material for: Research on the impact of enterprise mergers and acquisitions on technological innovation: An empirical analysis based on listed Chinese enterprises
Source: PLoS One. 2024 Nov 27;19(11):e0309569. doi: 10.1371/journal.pone.0309569 (PMC11602071; doi:10.1371/journal.pone.0309569)
Supplement: S2 File — (XLSX) [file pone.0309569.s002.xlsx]

## Sheet: Sheet1
id	year	inno	Treat	treat	size	lev	kint	bdm	ros	tobinqa	post	did	age	worker	lnwor	Pro	Ind
1	2007	0	0	0	26.1563	0.936627	27.643	0.859036	0.361651	1.1641	0	0	1987	8573	9.05649	12	74
1	2008	0	0	0	26.1563	0.936627	27.643	0.976061	0.059236	1.02453	0	0	1987	10381	9.24783	12	74
1	2009	0	0	0	26.1563	0.936627	27.643	0.918746	0.430893	1.08844	0	0	1987	11308	9.33335	12	74
1	2010	0	0	0	26.1563	0.936627	27.643	0.973947	0.446967	1.02675	0	0	1987	12203	9.40952	12	74
1	2011	0	0	0	26.1563	0.936627	27.643	0.99784	0.451492	1.00216	0	0	1987	13778	9.5309	12	74
1	2012	0	0	0	26.1563	0.936627	27.643	1.00103	0.45081	0.998973	0	0	1987	24251	10.0962	12	74
1	2013	1.09861	0	0	26.1563	0.936627	27.643	1.00421	0.389032	0.995806	0	0	1987	34724	10.4552	12	74
1	2014	0	0	0	26.1563	0.936627	27.643	0.980683	0.371562	1.0197	0	0	1987	35069	10.4651	12	74
1	2015	0	0	0	26.1563	0.935584	27.0444	0.9967	0.311688	1.00331	0	0	1987	37937	10.5437	12	74
1	2016	1.60944	0	0	26.1563	0.931547	27.643	1.01343	0.285196	0.986751	0	0	1987	36885	10.5156	12	74
1	2017	1.94591	0	0	26.1563	0.931644	27.643	0.998089	0.288198	1.00191	0	0	1987	32502	10.3891	12	74
1	2018	4.89035	0	0	26.1563	0.929783	27.643	1.02365	0.304156	0.976896	0	0	1987	34626	10.4524	12	74
1	2019	4.99721	0	0	26.1563	0.920544	27.643	0.998417	0.286159	1.00159	0	0	1987	34253	10.4416	12	74
1	2020	5.60947	0	0	26.1563	0.918512	27.643	0.997504	0.257669	1.0025	0	0	1987	38097	10.5479	12	74
2	2007	0.693147	0	0	25.3294	0.661125	2.81745	0.396791	0.215413	2.52022	0	0	1984	16464	9.70899	12	34
2	2008	2.56495	0	0	25.5044	0.674441	2.90879	0.800548	0.15527	1.24915	0	0	1984	16515	9.71209	12	34
2	2009	0	0	0	25.6477	0.670017	2.81517	0.661745	0.177678	1.51116	0	0	1984	17616	9.77662	12	34
2	2010	2.3979	0	0	26.0969	0.746861	4.25204	0.858083	0.234549	1.16539	0	0	1984	22850	10.0367	12	34
2	2011	0	0	0	26.1563	0.770997	4.12646	0.959067	0.219596	1.04268	0	0	1984	27951	10.2382	12	34
2	2012	1.09861	0	0	26.1563	0.783163	3.67354	0.928598	0.20378	1.07689	0	0	1984	31019	10.3424	12	34
2	2013	1.38629	0	0	26.1563	0.77997	3.53869	1.03232	0.179158	0.968694	0	0	1984	35330	10.4725	12	34
2	2014	2.19723	0	0	26.1563	0.772046	3.47302	0.939043	0.170638	1.06491	0	0	1984	40647	10.6127	12	34
2	2015	1.60944	0	0	26.1563	0.777015	3.12605	0.838682	0.169383	1.19235	0	0	1984	42295	10.6524	12	34
2	2016	1.09861	0	0	26.1563	0.805367	3.45427	0.935445	0.162276	1.06901	0	0	1984	58280	10.7459	12	34
2	2017	1.79176	0	0	26.1563	0.839813	4.7977	0.894484	0.209195	1.11796	0	0	1984	77708	10.7459	12	34
2	2018	2.48491	0	0	26.1563	0.845856	5.13499	0.984508	0.226749	1.01574	0	0	1984	104300	10.7459	12	34
2	2019	3.09104	0	0	26.1563	0.84359	4.70225	0.955774	0.208248	1.04627	0	0	1984	131505	10.7459	12	34
2	2020	2.89037	0	0	26.1563	0.812835	4.45985	1.0074	0.190781	0.992654	0	0	1984	140565	10.7459	12	34
6	2007	0	0	0	22.4404	0.677418	5.43772	0.571915	0.278331	1.74851	0	0	1905	173	5.15906	12	34
6	2008	0	0	0	22.5019	0.716675	5.79542	0.887674	0.155809	1.12654	0	0	1905	177	5.18178	12	34
6	2009	0	0	0	22.7073	0.698577	3.93245	0.677772	0.192537	1.47542	0	0	1905	250	5.52545	12	34
6	2010	0	0	0	22.8713	0.701421	3.66365	0.762243	0.271806	1.31192	0	0	1905	726	6.58893	12	34
6	2011	0	0	0	22.8422	0.652855	3.21402	0.87942	0.217657	1.13711	0	0	1905	283	5.64897	12	34
6	2012	0	0	0	22.9579	0.620165	3.03728	0.771279	0.274072	1.29655	0	0	1905	290	5.67332	12	34
6	2013	0	0	0	23.0227	0.579972	2.16189	0.802897	0.200358	1.24549	0	0	1905	296	5.69373	12	34
6	2014	0	0	0	23.1874	0.64142	5.04705	0.690853	0.28826	1.44749	0	0	1905	329	5.79909	12	34
6	2015	0	0	0	23.2651	0.646151	3.47631	0.536755	0.162029	1.86305	0	0	1905	352	5.86647	12	34
6	2016	0	0	0	23.3012	0.610499	3.92113	0.634134	0.271142	1.57695	0	0	1905	370	5.9162	12	34
6	2017	0	0	0	23.2989	0.565648	4.43999	0	0.325006	0	0	0	1905	370	5.9162	12	34
6	2018	0	0	0	23.3287	0.528236	5.38916	0.957162	0.424906	1.04476	0	0	1905	377	5.93489	12	34
6	2019	0	0	0	23.4798	0.544612	4.21976	0.995847	0.29706	1.00417	0	0	1905	385	5.95584	12	34
6	2020	0	0	0	23.4599	0.492185	5.25934	1.01744	0.370236	0.982862	0	0	1905	397	5.98645	12	34
8	2007	0	0	1	18.1861	0.07429	7.98408	0.118134	0.231461	6.96649	0	0	1989	21	3.09104	4	84
8	2008	0	0	1	18.1839	0.062781	6.903	0.308782	0.072073	3.23853	0	0	1989	20	3.04452	4	84
8	2009	0	0	1	18.1901	0.076589	7.86804	0.119772	0.036805	6.96649	0	0	1989	22	3.13549	4	84
8	2010	0	0	1	18.1714	0.045319	7.46707	0.116568	0.106884	6.96649	0	0	1989	24	3.21888	4	84
8	2011	0	0	1	18.1624	0.043705	5.52446	0.14947	-0.038519	6.69033	0	0	1989	23	3.17805	4	84
8	2012	0	0	1	20.2352	0.118931	1.85178	0.537635	0.147898	1.86	0	0	1989	1685	7.43011	4	84
8	2013	0	0	1	20.2559	0.100605	2.05823	0.373229	0.099452	2.67932	0	0	1989	1622	7.39203	4	84
8	2014	0	0	1	20.3288	0.112276	2.19424	0.185289	0.059544	5.39697	0	0	1989	1299	7.17012	4	84
8	2015	2.63906	1	1	22.0012	0.189809	2.77154	0.346336	0.151142	2.88737	1	1	1989	2617	7.87017	4	84
8	2016	1.60944	0	1	22.8265	0.246583	4.36707	0.434793	0.3005	2.29995	1	1	1989	1903	7.55171	4	84
8	2017	2.30259	0	1	23.0915	0.326949	4.58113	0.461561	0.437721	2.16656	1	1	1989	2417	7.7907	4	84
8	2018	2.3979	0	1	23.0714	0.29251	4.08061	0.764284	0.168828	1.30841	1	1	1989	2631	7.8755	4	84
8	2019	3.52636	0	1	23.2119	0.370962	3.74038	0.835044	0.170799	1.19754	1	1	1989	2618	7.87055	4	84
8	2020	3.85015	0	1	23.2749	0.480167	6.69006	0.97136	-0.446822	1.02948	1	1	1989	2394	7.78114	4	84
9	2007	2.19722	0	1	22.4879	0.591281	2.99683	0.428921	0.200918	2.33143	0	0	1990	4044	8.30524	12	75
9	2008	2.30259	0	1	22.5289	0.589999	2.10349	0.837801	0.124141	1.1936	0	0	1990	4632	8.44096	12	75
9	2009	2.63906	0	1	22.7384	0.602092	2.29462	0.479443	0.152706	2.08575	0	0	1990	5148	8.54656	12	75
9	2010	2.83321	0	1	23.0283	0.62953	3.11636	0.411486	0.162867	2.43022	0	0	1990	5496	8.61196	12	75
9	2011	3.3673	0	1	23.1901	0.650402	2.89911	0.605198	0.120694	1.65235	0	0	1990	5697	8.64787	12	75
9	2012	3.82864	0	1	23.3013	0.643669	3.27271	0.730691	0.093836	1.36857	0	0	1990	5642	8.63817	12	75
9	2013	3.7612	0	1	23.3342	0.628798	3.27599	0.669132	0.113924	1.49447	0	0	1990	7358	8.90368	12	75
9	2014	3.46574	1	1	23.4128	0.628934	3.41542	0.514714	0.126844	1.94283	1	1	1990	7457	8.91704	12	75
9	2015	3.63759	0	1	23.6199	0.638202	3.72305	0.46762	0.226051	2.13849	1	1	1990	8202	9.01226	12	75
9	2016	4.12713	0	1	23.797	0.623791	3.37239	0.608019	0.07036	1.64468	1	1	1990	8887	9.09246	12	75
9	2017	4.2485	0	1	24.0232	0.633121	3.85982	0.830901	0.050868	1.20351	1	1	1990	10944	9.30064	12	75
9	2018	4.65396	0	1	24.1194	0.649896	2.54788	1.04081	0.091549	0.960785	1	1	1990	13620	9.51937	12	75
9	2019	4.47734	0	1	24.1314	0.645559	2.52829	0.853494	0.096078	1.17165	1	1	1990	13239	9.491	12	75
9	2020	4.29046	0	1	24.1845	0.584217	3.00709	0.83908	0.132765	1.19178	1	1	1990	13345	9.49897	12	75
10	2007	0	0	1	19.4713	0.532469	2.20317	0	-0.010233	0	0	0	1989	26	3.29584	12	73
10	2008	0	0	1	19.1243	0.646314	1.6812	0.389445	0.171241	2.56775	0	0	1989	22	3.13549	12	73
10	2009	0	0	1	19.2616	0.638654	1.57883	0.232493	0.074215	4.30121	0	0	1989	21	3.09104	12	73
10	2010	0	0	1	19.173	0.59742	1.39728	0	0.026348	0	0	0	1989	21	3.09104	12	73
10	2011	0	0	1	19.2889	0.60644	1.29447	0	0.032536	0	0	0	1989	444	6.09807	12	73
10	2012	0	0	1	19.2952	0.602239	1.27428	0.163835	0.017477	6.1037	0	0	1989	420	6.04263	12	73
10	2013	0	0	1	20.7507	0.358152	2.83619	0.366609	0.032609	2.7277	0	0	1989	596	6.39192	12	73
10	2014	0	0	1	20.5054	0.314128	3.49205	0.257874	-0.223654	3.87786	0	0	1989	302	5.71373	12	73
10	2015	0	0	1	22.3646	0.579577	5.39199	0.629349	0.026808	1.58894	0	0	1989	496	6.20859	12	73
10	2016	0	0	1	22.3029	0.544721	4.60669	0.704309	0.066453	1.41983	0	0	1989	513	6.24222	12	73
10	2017	0	1	1	21.8563	0.620116	4.09713	0.598985	-0.84847	1.66949	1	1	1989	489	6.19441	12	73
10	2018	1.09861	0	1	21.9091	0.819505	9.47649	0.711696	-0.84847	1.40509	1	1	1989	545	6.30262	12	73
10	2019	0	0	1	22.1799	0.824373	2.26704	0.768153	0.104463	1.30182	1	1	1989	339	5.82895	12	73
10	2020	0	0	1	21.9879	0.769527	2.51447	0.699459	0.086841	1.42968	1	1	1989	278	5.63121	12	73
11	2007	0	0	1	21.3573	0.699376	5.66169	0.590299	-0.151033	1.69406	0	0	1983	2631	7.8755	12	34
11	2008	0	0	1	21.4703	0.729266	3.38567	0.882314	0.066071	1.13338	0	0	1983	2724	7.91022	12	34
11	2009	0	0	1	21.7651	0.766335	3.35289	0.641209	0.154869	1.55956	0	0	1983	2679	7.89357	12	34
11	2010	0	0	1	21.7925	0.699635	2.9333	0.761642	0.196218	1.31295	0	0	1983	2752	7.92045	12	34
11	2011	0	0	1	21.9759	0.676791	2.48452	0.836578	0.242082	1.19535	0	0	1983	2723	7.90986	12	34
11	2012	0	0	1	22.0972	0.619304	2.12255	0.831157	0.260785	1.20314	0	0	1983	2750	7.91972	12	34
11	2013	0	0	1	22.0774	0.534334	2.39204	0.797321	0.261598	1.2542	0	0	1983	3110	8.0427	12	34
11	2014	0	0	1	22.08	0.465632	3.06144	0.755345	0.45311	1.3239	0	0	1983	3167	8.06086	12	34
11	2015	0	0	1	22.2003	0.520347	4.06505	0.669504	0.044225	1.49364	0	0	1983	2819	7.94449	12	34
11	2016	0	0	1	22.6185	0.637636	3.23152	0.703487	0.240238	1.42149	0	0	1983	2780	7.93057	12	34
11	2017	0	0	1	22.4084	0.458117	1.85677	0.704853	0.286676	1.41874	0	0	1983	5196	8.55584	12	34
11	2018	0	0	1	22.4846	0.425931	2.08816	0.915818	0.278288	1.09192	0	0	1983	5504	8.61341	12	34
11	2019	0	1	1	23.1003	0.696768	2.71918	0.842691	0.248862	1.18667	1	1	1983	7769	8.95802	12	34
11	2020	0	0	1	23.2253	0.690259	2.97423	0.805802	0.25038	1.241	1	1	1983	8035	8.99169	12	34
12	2007	2.30258	0	0	22.8578	0.493006	2.0184	0.474099	0.153531	2.10927	0	0	1984	7641	8.94141	12	86
12	2008	1.79176	0	0	23.0628	0.536142	2.42807	0.824371	0.108932	1.21305	0	0	1984	8703	9.07154	12	86
12	2009	3.13549	0	0	23.1133	0.485852	2.06728	0.522978	0.203215	1.91213	0	0	1984	10109	9.22128	12	86
12	2010	3.04452	0	0	23.2466	0.457945	1.61024	0.326482	0.236715	3.06295	0	0	1984	11719	9.36905	12	86
12	2011	2.77259	0	0	23.4499	0.521906	1.84765	0.665608	0.181553	1.50239	0	0	1984	11909	9.38513	12	86
12	2012	3.71357	0	0	23.386	0.493004	2.04962	0.678205	0.049535	1.47448	0	0	1984	11373	9.33909	12	86
12	2013	3.33221	0	0	23.4366	0.442868	1.94974	0.716099	0.234879	1.39645	0	0	1984	9956	9.20603	12	86
12	2014	3.55535	0	0	23.4501	0.442985	2.16969	0.700013	0.115061	1.42854	0	0	1984	10432	9.25273	12	86
12	2015	3.49651	0	0	23.4742	0.511696	2.10704	0.521317	0.070628	1.91822	0	0	1984	10548	9.26379	12	86
12	2016	3.93183	0	0	23.5651	0.525907	1.9107	0.61301	0.096381	1.63129	0	0	1984	11515	9.35149	12	86
12	2017	3.21888	0	0	23.6955	0.55057	1.7956	0.713248	0.090143	1.40204	0	0	1984	12105	9.40146	12	86
12	2018	3.29584	0	0	23.6737	0.505634	1.80154	0.995812	0.050168	1.0042	0	0	1984	10800	9.28739	12	86
12	2019	3.55535	0	0	23.6248	0.457957	1.73808	0.878067	0.06338	1.13886	0	0	1984	10454	9.25484	12	86
12	2020	2.30258	0	0	23.6071	0.406367	1.6758	0.729036	0.104194	1.37167	0	0	1984	10558	9.26473	12	86
14	2007	0	0	0	20.8249	0.668238	5.954	0	0.01219	0	0	0	1987	108	4.69135	12	34
14	2008	0	0	0	21.2344	0.743529	5.3414	0.683694	0.195517	1.46264	0	0	1987	110	4.70953	12	34
14	2009	0	0	0	21.2783	0.719721	2.51036	0.397691	0.151692	2.51452	0	0	1987	104	4.65396	12	34
14	2010	0	0	0	21.1868	0.647874	2.16236	0.551304	0.133841	1.81388	0	0	1987	98	4.59512	12	34
14	2011	0	0	0	21.3096	0.663812	4.4951	0.823913	0.205734	1.21372	0	0	1987	177	5.18178	12	34
14	2012	0	0	0	21.4266	0.686526	4.79577	0.652283	0.098929	1.53308	0	0	1987	173	5.15906	12	34
14	2013	0	0	0	21.3613	0.649425	3.35617	0.573781	0.084491	1.74282	0	0	1987	217	5.3845	12	34
14	2014	0	0	0	21.5283	0.676601	4.3702	0.520545	0.165247	1.92106	0	0	1987	217	5.3845	12	34
14	2015	0	0	0	21.4982	0.643892	5.25277	0.361845	0.125575	2.76362	0	0	1987	186	5.23111	12	34
14	2016	0	0	0	21.3512	0.575952	3.01859	0.355382	0.036852	2.81387	0	0	1987	162	5.09375	12	34
14	2017	0	0	0	21.1474	0.476437	2.97828	0.526536	-0.000603	1.8992	0	0	1987	156	5.05625	12	34
14	2018	0	0	0	21.3742	0.504366	5.3565	0.674889	0.05341	1.48172	0	0	1987	148	5.00395	12	34
14	2019	0	0	0	21.4025	0.515342	4.50168	0.681461	0.068971	1.46744	0	0	1987	154	5.04343	12	34
14	2020	0	0	0	21.6127	0.608096	7.02012	0.772591	0.031441	1.29435	0	0	1987	153	5.03695	12	34
16	2007	5.36598	0	1	22.9509	0.591938	0.762422	0.951563	0.020294	1.0509	0	0	1980	18468	9.82385	12	73
16	2008	5.52943	0	1	23.0794	0.617391	0.864397	1.08844	0.022989	0.918219	0	0	1980	17217	9.75371	12	73
16	2009	5.56452	0	1	23.331	0.697358	1.02331	0.842261	0.009403	1.18728	0	0	1980	2555	7.8462	12	73
16	2010	5.62762	0	1	23.5246	0.743477	0.962332	0.977225	-0.00164	1.02331	0	0	1980	20424	9.92451	12	73
16	2011	5.46383	0	1	23.551	0.749408	1.04247	1.0676	-0.013897	0.936678	0	0	1980	19724	9.88964	12	73
16	2012	4.85203	0	1	23.5304	0.743593	0.903209	1.05733	-0.006556	0.945777	0	0	1980	20798	9.94266	12	73
16	2013	4.66344	0	1	23.4797	0.728132	0.786899	1.02466	-0.003474	0.975934	0	0	1980	20542	9.93028	12	73
16	2014	4.60517	0	1	23.5434	0.743884	0.863869	0.94023	-0.007703	1.06357	0	0	1980	18776	9.84039	12	73
16	2015	4.77912	0	1	23.3801	0.784184	0.77468	0.630277	-0.085306	1.5866	0	0	1980	18541	9.82779	12	73
16	2016	4.38203	0	1	23.5707	0.807546	0.849442	0.743671	-0.011441	1.34468	0	0	1980	17390	9.76371	12	73
16	2017	4.29046	1	1	23.8828	0.652011	0.754416	0.867665	0.211099	1.15252	1	1	1980	17822	9.78824	12	73
16	2018	4.63473	0	1	24.2193	0.713465	0.715095	1.08844	0.00291	0.918139	1	1	1980	18965	9.8504	12	73
16	2019	5.73657	0	1	24.4748	0.766908	0.772635	1.02822	0.005502	0.972553	1	1	1980	19286	9.86719	12	73
16	2020	6.42972	0	1	24.6328	0.78505	0.990555	0.970442	0.008745	1.03046	1	1	1980	17216	9.75365	12	73
17	2007	0	0	0	19.1833	0.936627	0.913812	0.111169	0.015232	6.96649	0	0	1905	440	6.08904	12	84
17	2008	0	0	0	19.0673	0.936627	0.696192	0.13066	-0.261519	6.96649	0	0	1905	188	5.24175	12	84
17	2009	0	0	0	18.9495	0.936627	0.650407	0.090344	-0.451266	6.96649	0	0	1905	87	4.47734	12	84
17	2010	0	0	0	18.7439	0.936627	0.462025	0.058053	-0.251997	6.96649	0	0	1905	84	4.44265	12	84
17	2011	0	0	0	18.7263	0.936627	0.422829	0.060608	-0.077655	6.96649	0	0	1905	84	4.44265	12	84
17	2012	0	0	0	18.9071	0.936627	0.555444	0	-0.188511	0	0	0	1905	79	4.38203	12	84
17	2013	0	0	0	18.8362	0.936627	0.558852	0.084307	0.028764	6.96649	0	0	1905	48	3.89182	12	84
17	2014	0	0	0	17.7569	0.737887	0.242795	0.018667	-0.031723	6.96649	0	0	1905	49	3.91202	12	84
17	2015	0	0	0	17.6413	0.708077	0.268256	0.008184	-0.002225	6.96649	0	0	1905	54	4.00733	12	84
17	2016	0	0	0	17.8061	0.680489	0.380982	0.01084	0.029682	6.96649	0	0	1905	53	3.98898	12	84
17	2017	0	0	0	18.1136	0.743597	0.535018	0.029523	0.013189	6.96649	0	0	1905	51	3.95124	12	84
17	2018	0	0	0	18.1093	0.768163	0.610832	0.039789	-0.019219	6.96649	0	0	1905	53	3.98898	12	84
17	2019	1.79176	0	0	17.9544	0.817616	0.825196	0.034915	-0.105182	6.96649	0	0	1905	59	4.09434	12	84
17	2020	0.693147	0	0	18.3345	0.720498	0.778421	0.092999	0.03319	6.96649	0	0	1905	65	4.18966	12	84
19	2007	1.38629	0	1	19.9641	0.215707	2.43483	0.224509	0.069234	4.45417	0	0	1981	442	6.09357	12	88
19	2008	0.693147	0	1	20.0921	0.279769	3.52005	0.697804	0.082108	1.43307	0	0	1981	420	6.04263	12	88
19	2009	1.60944	0	1	20.2506	0.413914	3.38519	0.471746	-0.054984	2.11978	0	0	1981	440	6.08904	12	88
19	2010	1.09861	0	1	20.3054	0.433623	2.86543	0.334034	-0.003849	2.9937	0	0	1981	610	6.4151	12	88
19	2011	0.693147	0	1	20.7834	0.162047	3.33709	0.640902	-0.01568	1.5603	0	0	1981	653	6.48311	12	88
19	2012	1.60944	0	1	20.9246	0.177289	3.93511	0.573156	0.238269	1.74472	0	0	1981	712	6.56948	12	88
19	2013	2.07944	0	1	21.0134	0.243113	3.04947	0.644168	0.09584	1.55239	0	0	1981	820	6.71052	12	88
19	2014	2.3979	0	1	20.867	0.139418	3.1365	0.495511	0.031018	2.01812	0	0	1981	814	6.70319	12	88
19	2015	2.3979	0	1	20.782	0.09743	3.13537	0.224616	-0.142611	4.45204	0	0	1981	844	6.73934	12	88
19	2016	2.07944	0	1	20.8875	0.109292	4.31095	0.178274	0.344489	5.60933	0	0	1981	769	6.64639	12	88
19	2017	1.09861	0	1	20.7913	0.100181	3.38984	0	-0.181087	0	0	0	1981	688	6.53524	12	88
19	2018	1.60944	1	1	22.5903	0.329474	0.601272	0.823681	0.031716	1.21406	1	1	1981	1096	7.00033	12	88
19	2019	1.38629	0	1	22.6365	0.31758	0.612575	0.893372	0.039202	1.11935	1	1	1981	1189	7.08171	12	88
19	2020	1.79176	0	1	22.7124	0.34396	0.615034	0.844736	0.038325	1.1838	1	1	1981	1246	7.1285	12	88
20	2007	0	0	1	19.7397	0.352331	1.93515	0.365142	-0.01301	2.73866	0	0	1981	625	6.43935	12	73
20	2008	0	0	1	19.9173	0.445208	2.35833	0.807465	0.008008	1.23844	0	0	1981	1493	7.30921	12	73
20	2009	0	0	1	20.4446	0.667058	1.48895	0.444411	0.016337	2.25017	0	0	1981	1071	6.97728	12	73
20	2010	0	0	1	20.4029	0.632778	0.973597	0.468936	0.019562	2.13249	0	0	1981	1078	6.98379	12	73
20	2011	0	0	1	20.3204	0.58566	0.76319	0.646976	0.017336	1.54565	0	0	1981	1004	6.91274	12	73
20	2012	0	0	1	20.34	0.588963	0.94164	0.576688	0.007745	1.73404	0	0	1981	1060	6.96697	12	73
20	2013	0	0	1	20.4104	0.62581	1.16676	0.571287	-0.012149	1.75043	0	0	1981	1047	6.95464	12	73
20	2014	0	0	1	20.8741	0.758028	1.67339	0	0.006831	0	0	0	1981	1059	6.96602	12	73
20	2015	0	1	1	20.8674	0.72819	2.3125	0.162133	-0.005859	6.16779	1	1	1981	821	6.71174	12	73
20	2016	0	0	1	20.2651	0.494528	1.02149	0.126346	0.013552	6.96649	1	1	1981	941	6.848	12	73
20	2017	0	0	1	20.2609	0.490804	0.733955	0.187796	0.006198	5.32493	1	1	1981	993	6.90174	12	73
20	2018	0	0	1	20.2405	0.475007	0.968673	0.236845	0.006351	4.22217	1	1	1981	1016	6.92461	12	73
20	2019	0.693147	0	1	20.2358	0.463615	0.851164	0.236328	0.010949	4.23141	1	1	1981	998	6.90676	12	73
20	2020	1.09861	0	1	20.2577	0.464384	0.907534	0.26565	0.012631	3.76436	1	1	1981	1132	7.03262	12	73
21	2007	1.09861	0	1	22.3611	0.322148	0.392887	0.521726	0.062536	1.91671	0	0	1985	6035	8.7055	12	73
21	2008	1.60944	0	1	22.1892	0.2002	0.310579	0.98319	0.021224	1.0171	0	0	1985	7335	8.90055	12	73
21	2009	2.48491	0	1	22.4149	0.271815	0.404936	0.423928	0.022793	2.35889	0	0	1985	13955	9.54367	12	73
21	2010	2.19722	0	1	22.6204	0.328237	0.320946	0.377387	0.020101	2.6498	0	0	1985	17489	9.76938	12	73
21	2011	2.07944	0	1	23.059	0.582013	0.554833	0.80873	0.013551	1.23651	0	0	1985	18688	9.83569	12	73
21	2012	1.94591	0	1	23.0438	0.59178	0.620833	0.832037	0.003249	1.20187	0	0	1985	17279	9.75731	12	73
21	2013	2.63906	0	1	23.3426	0.638573	0.912698	0.845183	0.016252	1.18318	0	0	1985	14881	9.60791	12	73
21	2014	2.19722	0	1	23.394	0.649905	0.878757	0.724345	0.015796	1.38056	0	0	1985	17506	9.77036	12	73
21	2015	2.77259	1	1	23.3861	0.636919	0.933322	0.533729	0.012869	1.87361	1	1	1985	20476	9.92706	12	73
21	2016	3.61092	0	1	23.1843	0.547908	0.777572	0.57762	0.022484	1.73124	1	1	1985	36787	10.5129	12	73
21	2017	3.21888	0	1	23.5326	0.642835	1.16817	0.664631	0.051653	1.50459	1	1	1985	24626	10.1116	12	73
21	2018	3.58352	0	1	23.4957	0.576803	0.996004	0.904564	0.043544	1.1055	1	1	1985	21974	9.99766	12	73
21	2019	4.12713	0	1	23.6385	0.615132	1.39546	0.630734	0.041319	1.58546	1	1	1985	29676	10.2981	12	73
21	2020	3.58352	0	1	23.7976	0.629761	1.44547	0.520248	0.074935	1.92216	1	1	1985	27051	10.2055	12	73
25	2007	0	0	0	20.5436	0.754521	0.843133	0.495522	0.011582	2.01807	0	0	1905	932	6.8384	12	70
25	2008	0	0	0	20.2364	0.695731	0.963391	0.790538	-0.000801	1.26496	0	0	1905	796	6.68086	12	70
25	2009	0	0	0	20.2314	0.680975	1.41327	0.23771	-0.004628	4.20681	0	0	1905	719	6.57925	12	70
25	2010	0	0	0	20.2117	0.666757	1.55185	0.272285	0.007225	3.67262	0	0	1905	653	6.48311	12	70
25	2011	0	0	0	20.1624	0.647128	1.41512	0.388607	-0.016933	2.5733	0	0	1905	599	6.39693	12	70
25	2012	0	0	0	20.2846	0.688234	1.53681	0.395434	-0.012313	2.52887	0	0	1905	578	6.3613	12	70
25	2013	0	0	0	20.368	0.709393	1.44022	0.317263	0.033957	3.15196	0	0	1905	578	6.3613	12	70
25	2014	0	0	0	20.508	0.749071	1.73408	0.315617	0.019764	3.1684	0	0	1905	527	6.2691	12	70
25	2015	1.38629	0	0	20.8791	0.248214	3.84776	0.072449	0.154412	6.96649	0	0	1905	517	6.24998	12	70
25	2016	0	0	0	20.8964	0.235883	3.66703	0.102948	0.098077	6.96649	0	0	1905	494	6.20456	12	70
25	2017	1.79176	0	0	21.0621	0.28881	4.04137	0.168098	0.196508	5.94892	0	0	1905	320	5.77144	12	70
25	2018	1.79176	0	0	21.2291	0.337101	4.00324	0.209841	0.222799	4.76551	0	0	1905	337	5.82305	12	70
25	2019	1.94591	0	0	21.2215	0.186276	2.88191	0.186516	0.531175	5.36146	0	0	1905	325	5.7869	12	70
25	2020	1.38629	0	0	21.2588	0.189527	4.02536	0.240365	0.173194	4.16034	0	0	1905	302	5.71373	12	70
26	2007	0	0	0	20.7678	0.37772	1.29831	0.435922	0.08871	2.29399	0	0	1905	1934	7.56786	12	5
26	2008	0.693147	0	0	21.0887	0.528519	1.32657	0.907221	0.063983	1.10227	0	0	1905	2241	7.71512	12	5
26	2009	0	0	0	21.1446	0.517553	1.23157	0.611186	0.064596	1.63616	0	0	1905	2379	7.77486	12	5
26	2010	0	0	0	21.6138	0.471559	1.36826	0.641941	0.056223	1.55778	0	0	1905	3266	8.09163	12	5
26	2011	1.09861	0	0	21.7865	0.518694	1.1307	0.67221	0.072894	1.48763	0	0	1905	4400	8.38959	12	5
26	2012	0.693147	0	0	21.9253	0.564416	1.10013	0.809089	0.042972	1.23596	0	0	1905	5017	8.52079	12	5
26	2013	0.693147	0	0	21.9927	0.56759	1.14667	0.745887	0.047569	1.34069	0	0	1905	5112	8.53954	12	5
26	2014	0.693147	0	0	22.0201	0.552603	1.11581	0.639716	0.048486	1.56319	0	0	1905	5544	8.62065	12	5
26	2015	0.693147	0	0	22.1694	0.457733	1.34295	0.552627	0.039411	1.80954	0	0	1905	5562	8.62389	12	5
26	2016	2.19723	0	0	22.1108	0.406989	1.3377	0.599884	0.042548	1.66699	0	0	1905	5291	8.57395	12	5
26	2017	0.693147	0	0	21.9986	0.310582	1.06993	0.635928	0.056332	1.5725	0	0	1905	5362	8.58728	12	5
26	2018	1.60944	0	0	22.0041	0.286011	1.05859	0.905765	0.067757	1.10404	0	0	1905	5162	8.54927	12	5
26	2019	1.79176	0	0	22.0479	0.294179	1.01531	0.677552	0.073667	1.4759	0	0	1905	4994	8.51619	12	5
26	2020	1.60944	0	0	22.1142	0.303269	0.947041	0.704866	0.087642	1.41871	0	0	1905	4901	8.4974	12	5
27	2007	0	0	1	23.9227	0.438178	2.36739	0.693677	0.203643	1.44159	0	0	1993	75	4.33073	12	22
27	2008	0.693147	0	1	24.1037	0.534477	2.76098	0.962372	0.024982	1.0391	0	0	1993	117	4.77069	12	22
27	2009	0	0	1	24.1328	0.481501	2.65613	0.886976	0.201486	1.12743	0	0	1993	137	4.92725	12	22
27	2010	0.693147	0	1	24.093	0.435322	2.33218	0.948491	0.096177	1.05431	0	0	1993	127	4.85203	12	22
27	2011	1.38629	0	1	24.1735	0.462982	2.1901	1.02601	0.067991	0.974652	0	0	1993	3545	8.17357	12	22
27	2012	1.09861	0	1	24.2002	0.457686	2.52245	1.05696	0.074849	0.946113	0	0	1993	3402	8.13241	12	22
27	2013	0.693147	0	1	24.2316	0.435835	2.70376	1.04901	0.127654	0.953276	0	0	1993	3467	8.15133	12	22
27	2014	1.60944	0	1	24.3724	0.470503	3.07382	0.92062	0.180081	1.08623	0	0	1993	3722	8.22228	12	22
27	2015	2.19722	0	1	24.7849	0.571741	5.21721	0.91948	0.204468	1.08757	0	0	1993	4805	8.47762	12	22
27	2016	2.3979	0	1	24.8319	0.592068	5.37742	0.961935	0.165245	1.03957	0	0	1993	5333	8.58186	12	22
27	2017	3.43399	1	1	25.0701	0.679887	4.96794	1.00912	0.083123	0.990965	1	1	1993	5845	8.67351	12	22
27	2018	3.09104	0	1	25.1668	0.676944	4.59179	1.08507	0.06469	0.921597	1	1	1993	6649	8.80237	12	22
27	2019	3.7612	0	1	25.2888	0.650566	4.617	1.08844	0.107934	0.90672	1	1	1993	6935	8.84448	12	22
27	2020	2.94444	0	1	25.46	0.633063	5.57639	1.08844	0.127115	0.88707	1	1	1993	7384	8.90721	12	22
28	2007	1.09861	0	1	21.7901	0.821899	0.422501	0.513483	0.024618	1.94748	0	0	1986	3944	8.2802	12	19
28	2008	2.30259	0	1	22.0273	0.823731	0.440648	0.616797	0.022044	1.62128	0	0	1986	4164	8.33447	12	19
28	2009	2.56495	0	1	22.3783	0.832209	0.477947	0.447669	0.023008	2.23379	0	0	1986	3550	8.17498	12	19
28	2010	2.70805	0	1	22.5649	0.820599	0.482745	0.451227	0.024716	2.21618	0	0	1986	4187	8.33998	12	19
28	2011	2.48491	0	1	22.76	0.813874	0.506648	0.646219	0.025582	1.54746	0	0	1986	4060	8.30918	12	19
28	2012	2.48491	0	1	22.9528	0.802164	0.516098	0.551967	0.031727	1.8117	0	0	1986	4171	8.33615	12	19
28	2013	2.70805	0	1	23.1264	0.790499	0.521612	0.524223	0.030426	1.90759	0	0	1986	4280	8.36194	12	19
28	2014	2.30259	0	1	23.275	0.621854	0.535558	0.592038	0.032624	1.68908	0	0	1986	4594	8.43272	12	19
28	2015	1.94591	0	1	23.3049	0.578883	0.508532	0	0.034878	0	0	0	1986	4310	8.36893	12	19
28	2016	2.19722	1	1	23.7826	0.581754	0.516693	0.663588	0.037533	1.50696	1	1	1986	21192	9.96143	12	19
28	2017	2.30259	0	1	23.8298	0.55569	0.541485	0.65268	0.035477	1.53214	1	1	1986	22480	10.0204	12	19
28	2018	2.07944	0	1	24.0882	0.519335	0.670888	0.928387	0.03875	1.07714	1	1	1986	24821	10.1195	12	19
28	2019	2.30259	0	1	24.2354	0.541779	0.64406	0.935755	0.035268	1.06866	1	1	1986	27247	10.2127	12	19
28	2020	2.19722	0	1	24.402	0.573461	0.663787	0.97043	0.036276	1.03047	1	1	1986	38289	10.5529	12	19
29	2007	0	0	0	21.5574	0.486968	2.72471	0.514805	0.063062	1.94248	0	0	1905	1886	7.54274	12	34
29	2008	0	0	0	21.5411	0.47162	3.20912	0.833994	0.064332	1.19905	0	0	1905	1926	7.56372	12	34
29	2009	0	0	0	21.9355	0.638325	4.48039	0.376069	0.048341	2.65909	0	0	1905	1905	7.55276	12	34
29	2010	0	0	0	21.9409	0.615344	3.30941	0.512306	0.110676	1.95196	0	0	1905	1862	7.52994	12	34
29	2011	0	0	0	21.8976	0.567289	3.1529	0.656882	0.127563	1.52234	0	0	1905	1786	7.48829	12	34
29	2012	0	0	0	22.035	0.594074	3.60411	0.604312	0.133939	1.65477	0	0	1905	1777	7.48324	12	34
29	2013	0	0	0	22.1619	0.588383	1.99156	0.691078	0.140461	1.44702	0	0	1905	1736	7.45991	12	34
29	2014	0	0	0	22.1992	0.535301	2.05181	0.495678	0.187344	2.01744	0	0	1905	1839	7.51752	12	34
29	2015	0	0	0	22.1536	0.472851	1.93215	0.294936	0.189373	3.39056	0	0	1905	1785	7.48773	12	34
29	2016	0	0	0	22.0545	0.335385	1.60951	0	0.17823	0	0	0	1905	1969	7.58579	12	34
29	2017	0	0	0	22.1069	0.323178	2.96398	0	0.181126	0	0	0	1905	1912	7.55643	12	34
29	2018	0	0	0	22.2635	0.314014	2.14505	0	0.313488	0	0	0	1905	1954	7.57815	12	34
29	2019	0	0	0	22.3145	0.282032	1.92631	0	0.286755	0	0	0	1905	1925	7.5632	12	34
29	2020	0	0	0	22.32	0.259237	3.0569	0.619479	0.229982	1.61426	0	0	1905	1668	7.41998	12	34
30	2007	0	0	1	17.1171	0.936627	15.0633	0.116568	-0.84847	6.96649	0	0	1988	11	2.48491	5	36
30	2008	0.693147	0	1	16.7037	0.936627	10.5687	0.116568	-0.84847	6.96649	0	0	1988	9	2.30259	5	36
30	2009	0	0	1	17.5506	0.936627	22.5955	0.116568	-0.84847	6.96649	0	0	1988	8	2.19722	5	36
30	2010	1.09861	0	1	18.1185	0.936627	27.643	0	-0.84847	0	0	0	1988	8	2.19722	5	36
30	2011	1.09861	0	1	18.0077	0.936627	27.643	0.116568	-0.84847	6.96649	0	0	1988	8	2.19722	5	36
30	2012	0.693147	0	1	17.0185	0.936627	0	0.116568	0	6.96649	0	0	1988	5	1.79176	5	36
30	2013	2.07944	0	1	22.6848	0.402571	1.3601	0.927246	0.117392	1.07846	0	0	1988	6371	8.75967	5	36
30	2014	1.79176	0	1	22.7072	0.345046	1.45132	0.727372	0.131583	1.37481	0	0	1988	6344	8.75542	5	36
30	2015	1.38629	0	1	22.8133	0.343888	1.86664	0.698229	0.120691	1.4322	0	0	1988	7080	8.86517	5	36
30	2016	0.693147	0	1	22.9286	0.3635	1.5491	0.64154	0.110867	1.55875	0	0	1988	6975	8.85023	5	36
30	2017	1.94591	0	1	23.0616	0.389791	1.44084	0.719767	0.128084	1.38934	0	0	1988	6968	8.84923	5	36
30	2018	1.79176	0	1	23.1813	0.389844	1.48769	1.04043	0.109769	0.96114	0	0	1988	7560	8.93076	5	36
30	2019	1.94591	0	1	23.2821	0.423117	1.28387	0.923178	0.093335	1.08321	0	0	1988	7445	8.91543	5	36
30	2020	2.3979	1	1	23.3947	0.427812	1.30126	0.750925	0.083212	1.33169	1	1	1988	7397	8.90897	5	36
31	2007	0	0	1	22.5165	0.391569	7.29452	0.361834	0.581741	2.7637	0	0	1993	1353	7.21082	12	34
31	2008	0	0	1	22.9258	0.637839	8.32464	0.744926	0.191379	1.34242	0	0	1993	1455	7.28345	12	34
31	2009	0	0	1	23.3101	0.513593	6.59896	0.488641	0.223391	2.04649	0	0	1993	1513	7.32251	12	34
31	2010	0	0	1	23.7276	0.696077	9.5448	0.796058	0.349007	1.25619	0	0	1993	1692	7.43426	12	34
31	2011	0.693147	0	1	24.2077	0.781679	5.8838	1.00697	0.192289	0.993079	0	0	1993	1887	7.54327	12	34
31	2012	0	0	1	24.274	0.782565	4.38503	0.990539	0.127067	1.00955	0	0	1993	2442	7.80098	12	34
31	2013	0	0	1	24.4271	0.779069	3.98901	1.05843	0.120311	0.944796	0	0	1993	2540	7.84031	12	34
31	2014	0.693147	0	1	24.5587	0.769711	5.12248	0.908236	0.154536	1.10103	0	0	1993	2773	7.92805	12	34
31	2015	1.38629	0	1	24.7364	0.79961	4.09804	0.793499	0.102685	1.26024	0	0	1993	2859	7.95858	12	34
31	2016	1.38629	0	1	24.8387	0.815795	3.39952	0.926083	0.123385	1.07982	0	0	1993	3122	8.04655	12	34
31	2017	0	0	1	25.0507	0.844959	5.3945	0	0.170303	0	0	0	1993	3307	8.1041	12	34
31	2018	1.79176	1	1	25.236	0.849079	6.45713	1.0569	0.202465	0.946159	1	1	1993	4238	8.35208	12	34
31	2019	1.38629	0	1	25.9337	0.767767	5.42175	1.03756	0.17756	0.963801	1	1	1993	9462	9.15514	12	34
31	2020	0.693147	0	1	26.0209	0.771622	5.19885	1.06012	0.079572	0.943292	1	1	1993	10283	9.23834	12	34
32	2007	0.693147	0	1	21.3302	0.551232	0.959842	0.640373	0.057167	1.56159	0	0	1993	2726	7.91096	12	73
32	2008	0.693147	0	1	21.0309	0.413141	0.798693	0.843757	0.060732	1.18517	0	0	1993	2230	7.71021	12	73
32	2009	1.60944	0	1	21.0867	0.448143	1.15367	0.541938	0.052886	1.84523	0	0	1993	1380	7.23056	12	73
32	2010	0	0	1	21.1217	0.461773	0.996386	0.501964	0.04644	1.99217	0	0	1993	1744	7.46451	12	73
32	2011	2.19722	0	1	21.177	0.447662	0.914163	0.770318	0.037106	1.29817	0	0	1993	1365	7.21964	12	73
32	2012	3.66356	0	1	21.2492	0.380335	1.11546	0.722059	0.154293	1.38493	0	0	1993	1264	7.14283	12	73
32	2013	2.07944	0	1	21.1297	0.32395	0.923693	0.599329	0.019601	1.66853	0	0	1993	1221	7.10824	12	73
32	2014	1.60944	1	1	21.741	0.460739	0.901035	0.72126	0.030624	1.38646	1	1	1993	1140	7.03966	12	73
32	2015	0	0	1	21.4774	0.290364	1.07902	0.299875	0.015732	3.33473	1	1	1993	1524	7.32975	12	73
32	2016	1.79176	0	1	21.3939	0.20752	0.983953	0.383063	0.027563	2.61054	1	1	1993	1460	7.28688	12	73
32	2017	1.79176	0	1	21.3794	0.186046	1.11985	0.52086	0.018679	1.9199	1	1	1993	1261	7.14045	12	73
32	2018	0.693147	0	1	21.4903	0.295935	1.3453	0.69694	0.083534	1.43484	1	1	1993	457	6.12687	12	73
32	2019	1.09861	0	1	21.5744	0.292026	1.56034	0.358582	0.13215	2.78876	1	1	1993	433	6.07304	12	73
32	2020	2.19722	0	1	21.6733	0.300958	1.70026	0.317251	0.149501	3.15208	1	1	1993	476	6.16752	12	73
34	2007	0	0	1	19.6094	0.936627	0.862618	0.226552	-0.555719	4.41399	0	0	1982	1300	7.17089	12	73
34	2008	0	0	1	19.0327	0.936627	0.659263	0.219224	-0.669497	4.56154	0	0	1982	1041	6.9489	12	73
34	2009	0	0	1	18.8314	0.936627	0.444336	0.116568	0.317796	6.96649	0	0	1982	1095	6.99942	12	73
34	2010	0	0	1	19.0567	0.650283	0.469679	0.116568	0.027496	6.96649	0	0	1982	1153	7.05099	12	73
34	2011	0	0	1	19.1512	0.589127	0.478731	0.142573	0.009734	6.96649	0	0	1982	1073	6.97914	12	73
34	2012	0	0	1	19.0811	0.538522	0.42326	0.129366	0.001542	6.96649	0	0	1982	1095	6.99942	12	73
34	2013	0	0	1	19.751	0.719504	0.709512	0.221292	0.040679	4.51891	0	0	1982	1086	6.99118	12	73
34	2014	0	0	1	19.9504	0.641221	0.906911	0.175515	0.121719	5.69751	0	0	1982	1078	6.98379	12	73
34	2015	0	0	1	19.9203	0.582597	0.978049	0.116568	-0.015433	6.96649	0	0	1982	936	6.84268	12	73
34	2016	2.56495	1	1	23.5587	0.844418	0.420348	0.722638	0.011373	1.38382	1	1	1982	4217	8.34712	12	73
34	2017	2.48491	0	1	23.9126	0.861665	0.390144	0	0.007891	0	1	1	1982	4486	8.40894	12	73
34	2018	1.94591	0	1	23.9808	0.851975	0.317445	0.905575	0.007835	1.10427	1	1	1982	4228	8.34972	12	73
34	2019	2.30259	0	1	24.105	0.851301	0.338937	0.822892	0.010602	1.21523	1	1	1982	4070	8.31164	12	73
34	2020	2.56495	0	1	24.1472	0.846763	0.333364	0.811517	0.009958	1.23226	1	1	1982	4569	8.42727	12	73
35	2007	0	0	1	19.9793	0.936627	27.643	0	0.581741	0	0	0	1984	42	3.7612	15	55
35	2008	0	0	1	20.1002	0.936627	27.643	0.358808	0.581741	2.787	0	0	1984	40	3.71357	15	55
35	2009	0	0	1	20.1245	0.936627	27.643	0.297082	-0.84847	3.36608	0	0	1984	39	3.68888	15	55
35	2010	0	0	1	20.2044	0.936627	27.643	0.321753	-0.84847	3.10797	0	0	1984	38	3.66356	15	55
35	2011	0	0	1	20.2715	0.936627	27.643	0	-0.84847	0	0	0	1984	16	2.83321	15	55
35	2012	0	0	1	19.5453	0.936627	3.21084	0	0.500199	0	0	0	1984	14	2.70805	15	55
35	2013	0	0	1	16.1613	0	0.255162	0.116568	-0.111885	6.96649	0	0	1984	13	2.63906	15	55
35	2014	3.13549	0	1	21.9088	0.504266	5.93989	0.633464	0.338737	1.57862	0	0	1984	919	6.82437	15	55
35	2015	2.94444	0	1	22.2047	0.579366	5.32957	0.468593	0.29246	2.13405	0	0	1984	1258	7.13807	15	55
35	2016	3.2581	0	1	22.5148	0.65617	6.11779	0.564811	0.198602	1.7705	0	0	1984	1491	7.30787	15	55
35	2017	3.80666	1	1	22.8189	0.625057	5.04417	0	0.179656	0	1	1	1984	5737	8.65487	15	55
35	2018	3.3322	0	1	22.899	0.626002	4.76961	0.713402	0.155213	1.40173	1	1	1984	8631	9.06323	15	55
35	2019	3.49651	0	1	24.5797	0.752553	2.54461	0.96014	0.048939	1.04151	1	1	1984	44798	10.7099	15	55
35	2020	0	0	1	24.6428	0.751984	2.30378	1.04269	0.051716	0.959058	1	1	1984	60224	10.7459	15	55
36	2007	0	0	0	23.3202	0.80142	1.63589	0.752473	-0.114268	1.32895	0	0	1989	1265	7.14362	12	34
36	2008	0	0	0	21.8447	0.536554	23.8983	0.845897	-0.84847	1.18218	0	0	1989	615	6.42325	12	34
36	2009	0	0	0	21.8605	0.441038	1.62425	0.357349	0.323788	2.79838	0	0	1989	603	6.40357	12	34
36	2010	0	0	0	22.1524	0.47908	3.74324	0.650629	0.377092	1.53698	0	0	1989	572	6.35089	12	34
36	2011	0	0	0	22.0745	0.40477	7.62199	0.890062	0.263959	1.12352	0	0	1989	740	6.608	12	34
36	2012	0	0	0	22.1742	0.430298	12.258	0.741027	0.334485	1.34948	0	0	1989	529	6.27288	12	34
36	2013	0	0	0	22.1574	0.395484	21.7846	0.856969	0.581741	1.1669	0	0	1989	520	6.25575	12	34
36	2014	0	0	0	22.2425	0.454282	22.2582	0.636517	0.275469	1.57105	0	0	1989	595	6.39024	12	34
36	2015	0	0	0	22.5895	0.584915	15.8027	0.464983	0.295003	2.15061	0	0	1989	733	6.59851	12	34
36	2016	0	0	0	22.998	0.586168	4.47819	0.638305	0.581741	1.56665	0	0	1989	811	6.6995	12	34
36	2017	0	0	0	22.8887	0.417036	2.19517	0.626004	0.405372	1.59743	0	0	1989	810	6.69827	12	34
36	2018	0	0	0	23.1114	0.500599	3.2667	0.928006	0.426275	1.07758	0	0	1989	835	6.72863	12	34
36	2019	0	0	0	23.2199	0.534994	3.83195	0.942031	0.38208	1.06154	0	0	1989	793	6.67708	12	34
36	2020	0	0	0	23.1069	0.462818	4.00895	0.992646	0.366871	1.00741	0	0	1989	806	6.69332	12	34
37	2007	0	0	0	22.4376	0.663922	1.5339	0.829038	-0.113602	1.20622	0	0	1990	374	5.92693	12	57
37	2008	0	0	0	22.3299	0.611732	1.57955	1.08362	-0.538465	0.922829	0	0	1990	367	5.90808	12	57
37	2009	0	0	0	22.3179	0.582695	2.6376	0.78112	-0.182187	1.28021	0	0	1990	363	5.89715	12	57
37	2010	0	0	0	22.387	0.633932	3.29578	0.907511	-0.580865	1.10192	0	0	1990	347	5.8522	12	57
37	2011	0	0	0	22.4194	0.653787	2.2571	1.04396	-0.616483	0.957894	0	0	1990	327	5.79301	12	57
37	2012	0	0	0	22.4346	0.688802	4.3748	0.961493	-0.84847	1.04005	0	0	1990	321	5.77455	12	57
37	2013	0	0	0	22.4171	0.669176	4.89927	0.973954	-0.724412	1.02674	0	0	1990	314	5.75257	12	57
37	2014	0	0	0	22.3439	0.727446	4.09725	0.719153	-0.752828	1.39052	0	0	1990	302	5.71373	12	57
37	2015	0	0	0	22.2449	0.880147	3.40505	0.46929	-0.84847	2.13088	0	0	1990	597	6.39359	12	57
37	2016	0	0	0	22.1966	0.536181	2.77221	0.592401	0.581741	1.68805	0	0	1990	562	6.33328	12	57
37	2017	0	0	0	21.7824	0.298029	1.40964	0.704558	0.00444	1.41933	0	0	1990	519	6.25383	12	57
37	2018	0	0	0	21.9194	0.384122	1.75451	0.942194	-0.005132	1.06135	0	0	1990	520	6.25575	12	57
37	2019	0	0	0	21.8924	0.359328	2.63317	0.497917	0.019173	2.00837	0	0	1990	516	6.24804	12	57
37	2020	1.38629	0	0	21.8288	0.308885	3.06604	0.546164	0.063795	1.83095	0	0	1990	403	6.00141	12	57
39	2007	3.85015	0	1	24.4219	0.565698	0.828368	0.591099	0.070905	1.69176	0	0	1980	53578	10.7459	12	83
39	2008	3.04452	1	1	24.2659	0.567842	0.730189	1.06458	0.037335	0.939337	1	1	1980	47050	10.7459	12	83
39	2009	2.70805	0	1	24.3438	0.576357	1.82454	0.747785	0.06449	1.33728	1	1	1980	44608	10.7057	12	83
39	2010	2.3979	0	1	24.7147	0.645179	1.04563	0.63574	0.066415	1.57297	1	1	1980	63354	10.7459	12	83
39	2011	3.2581	0	1	24.8878	0.664184	1.00369	0.934164	0.073845	1.07048	1	1	1980	64530	10.7459	12	83
39	2012	2.56495	0	1	24.8663	0.648892	1.15935	0.940727	0.048578	1.06301	1	1	1980	58535	10.7459	12	83
39	2013	3.93183	0	1	25.0083	0.662616	1.25454	0.912437	0.058244	1.09597	1	1	1980	57686	10.7459	12	83
39	2014	3.4012	0	1	25.1981	0.689185	1.25268	0.858198	0.047065	1.16523	1	1	1980	61390	10.7459	12	83
39	2015	3.97029	0	1	25.3939	0.667536	1.81923	0.903183	0.050161	1.1072	1	1	1980	57477	10.7459	12	83
39	2016	3.58352	0	1	25.5485	0.685954	2.43809	0.985229	0.015663	1.01499	1	1	1980	51299	10.7459	12	83
39	2017	4.15888	0	1	25.5954	0.668943	1.71172	0.925091	0.054675	1.08098	1	1	1980	50689	10.7459	12	83
39	2018	4.33073	0	1	25.7914	0.670181	1.69934	1.05893	0.069275	0.944346	1	1	1980	51253	10.7459	12	83
39	2019	4.85981	0	1	25.8714	0.680212	2.00556	1.05152	0.068038	0.951001	1	1	1980	49715	10.7459	12	83
39	2020	4.23411	0	1	25.7083	0.631672	1.55281	0.999897	0.079011	1.0001	1	1	1980	51100	10.7459	12	83
40	2007	0	0	0	21.524	0.498439	4.17797	0.462347	0.151734	2.16288	0	0	1982	3168	8.06117	12	36
40	2008	0	0	0	21.5811	0.594995	7.39565	0.795306	-0.49817	1.25738	0	0	1982	3342	8.11462	12	36
40	2009	0	0	0	21.7642	0.641099	4.06448	0.564399	0.096104	1.7718	0	0	1982	3380	8.12593	12	36
40	2010	0	0	0	21.5489	0.613091	2.93796	0.622314	0.197878	1.60691	0	0	1982	2956	7.99193	12	36
40	2011	0	0	0	21.3589	0.477982	2.31002	0.750687	0.280052	1.33211	0	0	1982	685	6.53088	12	36
40	2012	0	0	0	21.777	0.593918	3.33186	0.703889	0.319791	1.42068	0	0	1982	934	6.84055	12	36
40	2013	0	0	0	22.0997	0.683762	4.85894	0.850174	0.192618	1.17623	0	0	1982	1048	6.95559	12	36
40	2014	0	0	0	22.1748	0.702902	4.11932	0.70383	0.084577	1.4208	0	0	1982	1086	6.99118	12	36
40	2015	0	0	0	22.6356	0.804167	4.06363	0.546157	0.064553	1.83098	0	0	1982	1600	7.37838	12	36
40	2016	0	0	0	23.5733	0.365806	4.58141	0.900957	0.05869	1.10993	0	0	1982	1735	7.45934	12	36
40	2017	1.94591	0	0	24.0872	0.600067	3.55472	0.839496	0.070105	1.19119	0	0	1982	2881	7.96624	12	36
40	2018	3.33221	0	0	24.262	0.576703	3.96748	1.08597	0.15909	0.920839	0	0	1982	2265	7.72577	12	36
40	2019	3.4012	0	0	24.1568	0.563673	4.55309	1.08844	-0.115015	0.831874	0	0	1982	842	6.73697	12	36
40	2020	2.48491	0	0	23.9891	0.534554	7.54766	1.08844	-0.280912	0.809312	0	0	1982	572	6.35089	12	36
42	2007	0	0	1	22.405	0.645092	4.96372	0.729121	0.222307	1.37152	0	0	1984	3432	8.14119	12	34
42	2008	0	0	1	22.4368	0.686198	4.87063	1.0462	0.022029	0.955843	0	0	1984	1339	7.20043	12	34
42	2009	0	0	1	22.5921	0.680323	3.17569	0.6644	0.17545	1.50512	0	0	1984	1214	7.1025	12	34
42	2010	0	0	1	22.6387	0.648746	4.6913	0.793315	0.317692	1.26053	0	0	1984	1260	7.13966	12	34
42	2011	0	0	1	22.69	0.646232	3.72893	0.903456	0.216617	1.10686	0	0	1984	1115	7.01751	12	34
42	2012	0	0	1	22.7404	0.613915	2.78576	0.797335	0.210501	1.25418	0	0	1984	1123	7.02465	12	34
42	2013	0	0	1	22.8025	0.616542	3.6142	0.723123	0.264831	1.38289	0	0	1984	1150	7.04839	12	34
42	2014	0	1	1	23.5081	0.796201	5.34039	0.800359	0.162184	1.24944	1	1	1984	1217	7.10496	12	34
42	2015	0	0	1	23.9269	0.771898	4.87762	0.804893	0.124838	1.2424	1	1	1984	1668	7.41998	12	34
42	2016	0	0	1	24.0961	0.799012	3.59321	0	0.06634	0	1	1	1984	2078	7.63964	12	34
42	2017	0	0	1	24.4988	0.842186	5.04029	0.93832	0.121409	1.06573	1	1	1984	2314	7.74716	12	34
42	2018	0	0	1	24.553	0.833525	5.79829	1.00449	0.115921	0.995526	1	1	1984	2543	7.84149	12	34
42	2019	0	0	1	24.5331	0.822497	6.25821	1.0178	0.180911	0.98251	1	1	1984	2639	7.87853	12	34
42	2020	0	0	1	24.5175	0.815569	4.15478	1.04993	0.057478	0.952447	1	1	1984	2489	7.82004	12	34
43	2007	0	0	1	22.1062	0.560218	1.76198	0.764434	0.143072	1.30816	0	0	1985	5010	8.51939	12	34
43	2008	0	0	1	22.2842	0.633892	2.65083	1.0738	0.026008	0.931273	0	0	1985	6794	8.82394	12	34
43	2009	0	0	1	22.5868	0.677765	3.68002	0.909521	0.067637	1.09948	0	0	1985	9400	9.14857	12	34
43	2010	0	0	1	22.7955	0.70257	2.02645	0.965242	0.109922	1.03601	0	0	1985	11019	9.30747	12	34
43	2011	0	0	1	23.1289	0.693301	2.9912	1.08844	0.19351	0.882828	0	0	1985	11751	9.37178	12	34
43	2012	0	0	1	23.3923	0.720261	3.44684	0.942922	0.159441	1.06053	0	0	1985	13902	9.53986	12	34
43	2013	0	0	1	23.5979	0.767877	2.84647	1.00364	0.090009	0.996371	0	0	1985	14998	9.61574	12	34
43	2014	0	0	1	23.7224	0.79297	3.22319	0.917359	0.106648	1.09009	0	0	1985	17037	9.7432	12	34
43	2015	0	0	1	23.8536	0.794793	4.14604	0.873044	0.10257	1.14542	0	0	1985	18789	9.84108	12	34
43	2016	0	0	1	23.8021	0.78246	3.43733	0.863066	0.044796	1.15866	0	0	1985	21239	9.96364	12	34
43	2017	0	0	1	23.6737	0.759415	3.24325	0.910573	0.051105	1.09821	0	0	1985	19513	9.87889	12	34
43	2018	0	0	1	23.3062	0.630899	1.98863	0.992236	0.18328	1.00782	0	0	1985	19886	9.89782	12	34
43	2019	0	1	1	0	0	0	0	0	0	1	1	1985	0	0	12	34
43	2020	0	0	1	0	0	0	0	0	0	1	1	1985	0	0	12	34
45	2007	0	0	0	20.3384	0.345222	1.39096	0.609071	0.034182	1.64184	0	0	1905	685	6.53088	12	69
45	2008	0.693147	0	0	20.1537	0.262577	1.55372	0.742751	0.075253	1.34635	0	0	1905	692	6.54103	12	69
45	2009	0	0	0	20.5033	0.385411	1.64435	0.245132	0.085274	4.07943	0	0	1905	770	6.64769	12	69
45	2010	1.60944	0	0	21.2273	0.186933	2.59551	0.392363	0.058659	2.54866	0	0	1905	890	6.79235	12	69
45	2011	1.38629	0	0	21.3156	0.242557	2.53646	0.597387	0.051561	1.67396	0	0	1905	808	6.6958	12	69
45	2012	0	0	0	21.3549	0.307152	2.22533	0.757995	-0.125597	1.31927	0	0	1905	1227	7.11314	12	69
45	2013	0.693147	0	0	21.7712	0.194236	2.52123	0.739945	0.068846	1.35145	0	0	1905	1475	7.29709	12	69
45	2014	1.09861	0	0	21.761	0.221956	2.33104	0.574956	-0.068653	1.73926	0	0	1905	1465	7.29029	12	69
45	2015	1.09861	0	0	21.8116	0.267673	2.42054	0.418366	0.015725	2.39025	0	0	1905	1279	7.15461	12	69
45	2016	1.79176	0	0	22.139	0.164936	3.43814	0.556059	-0.07755	1.79837	0	0	1905	1256	7.13648	12	69
45	2017	0.693147	0	0	22.1573	0.160336	2.84352	0.775281	0.058398	1.28986	0	0	1905	1335	7.19743	12	69
45	2018	1.60944	0	0	22.2535	0.251066	3.63043	1.08844	-0.04281	0.865684	0	0	1905	1337	7.19893	12	69
45	2019	2.07944	0	0	22.2343	0.149354	2.09963	1.06145	0.002293	0.942106	0	0	1905	1338	7.19968	12	69
45	2020	1.09861	0	0	22.3266	0.215358	2.35639	1.08844	0.023895	0.902737	0	0	1905	1369	7.22257	12	69
48	2007	0	0	0	20.8465	0.936627	1.32903	0.445745	-0.045529	2.24344	0	0	1905	1482	7.30182	12	36
48	2008	0	0	0	20.9513	0.936627	1.33795	0.689105	-0.028571	1.45116	0	0	1905	1432	7.26753	12	36
48	2009	0	0	0	20.5795	0.936627	0.605385	0.315316	0.054545	3.17142	0	0	1905	1439	7.2724	12	36
48	2010	0	0	0	20.4883	0.936627	0.68026	0.277427	-0.010921	3.60456	0	0	1905	1420	7.25912	12	36
48	2011	0	0	0	20.9553	0.648379	0.94837	0.323738	0.02149	3.08892	0	0	1905	1210	7.0992	12	36
48	2012	0.693147	0	0	20.9153	0.592418	0.833751	0.367672	-0.005141	2.71981	0	0	1905	1412	7.25347	12	36
48	2013	0	0	0	21.0089	0.636463	0.850035	0.261892	-0.026716	3.81837	0	0	1905	1449	7.27932	12	36
48	2014	1.09861	0	0	21.4078	0.695063	0.9247	0.366515	0.071435	2.7284	0	0	1905	1471	7.29438	12	36
48	2015	0	0	0	21.3864	0.58659	0.843087	0.128866	0.106936	6.96649	0	0	1905	1615	7.38771	12	36
48	2016	0	0	0	21.3961	0.578484	1.25525	0	-0.013467	0	0	0	1905	1695	7.43603	12	36
48	2017	1.38629	0	0	22.0855	0.818492	2.51984	0.357033	-0.093245	2.80086	0	0	1905	1562	7.35436	12	36
48	2018	0	0	0	22.3686	0.763554	1.50788	0.472794	0.181458	2.11508	0	0	1905	1556	7.35052	12	36
48	2019	0	0	0	22.5907	0.632612	1.31579	0.505658	0.310275	1.97762	0	0	1905	746	6.61606	12	36
48	2020	0	0	0	23.0162	0.719174	2.43246	0.606158	0.289762	1.64974	0	0	1905	1305	7.17472	12	36
49	2007	0.693147	0	1	20.3032	0.674799	0.861756	0.513471	-5.2e-05	1.94753	0	0	1985	4293	8.36497	12	58
49	2008	1.79176	0	1	20.232	0.653792	0.771838	0.655049	0.006721	1.5266	0	0	1985	2910	7.97625	12	58
49	2009	1.60944	0	1	20.2996	0.734349	0.714471	0.493609	-0.024879	2.02589	0	0	1985	3001	8.00703	12	58
49	2010	2.19722	0	1	20.5611	0.672747	0.646132	0.203865	0.063688	4.9052	0	0	1985	4193	8.34141	12	58
49	2011	2.89037	0	1	21.0734	0.698867	0.631827	0.369744	0.085939	2.70457	0	0	1985	5335	8.58223	12	58
49	2012	3.78419	0	1	21.3445	0.750595	0.582514	0.333565	0.074717	2.99792	0	0	1985	4570	8.42749	12	58
49	2013	4.06044	0	1	21.9385	0.806481	0.765723	0.273536	0.076837	3.65583	0	0	1985	5262	8.56846	12	58
49	2014	4.02535	0	1	22.2656	0.803558	0.731752	0.470427	0.062102	2.12573	0	0	1985	6061	8.70979	12	58
49	2015	3.78419	0	1	21.9478	0.647971	0.403427	0.245522	0.045984	4.07295	0	0	1985	6309	8.74989	12	58
49	2016	4.75359	0	1	22.3614	0.708479	0.589815	0.419169	0.050019	2.38567	0	0	1985	8691	9.07016	12	58
49	2017	4.38203	0	1	22.7539	0.761753	0.61021	0.546976	0.040031	1.82824	0	0	1985	10586	9.26738	12	58
49	2018	3.3322	0	1	22.9005	0.743297	0.511444	0.708951	0.039288	1.41053	0	0	1985	10565	9.2654	12	58
49	2019	2.94444	0	1	22.8946	0.673751	0.475536	0.613404	0.045603	1.63025	0	0	1985	9744	9.18451	12	58
49	2020	3.21888	1	1	22.9248	0.687771	0.465995	0.449312	0.046636	2.22562	1	1	1985	9833	9.1936	12	58
50	2007	2.19722	0	1	22.266	0.513285	2.71319	0.807829	0.055087	1.23789	0	0	1983	6194	8.7315	12	73
50	2008	3.29584	0	1	22.3373	0.602524	3.64993	1.02544	-0.06774	0.975189	0	0	1983	6662	8.80433	12	73
50	2009	4.60517	0	1	22.5914	0.675933	2.95651	0.873827	-0.171444	1.14439	0	0	1983	6063	8.71012	12	73
50	2010	4.48864	0	1	22.7991	0.687552	2.30777	0.706175	0.025022	1.41608	0	0	1983	7474	8.91932	12	73
50	2011	4.52179	0	1	22.8092	0.6375	1.74479	0.925006	-0.012127	1.08107	0	0	1983	8195	9.0114	12	73
50	2012	5.11199	0	1	22.7778	0.608351	1.80065	0.840025	-0.014123	1.19044	0	0	1983	7184	8.87975	12	73
50	2013	2.83321	1	1	22.7998	0.588088	1.76501	0.713865	0.027793	1.40083	1	1	1983	7479	8.91999	12	73
50	2014	2.07944	0	1	23.4764	0.454445	1.68332	0.702099	0.01674	1.4243	1	1	1983	13300	9.49559	12	73
50	2015	2.07944	0	1	23.7973	0.387465	2.05401	0.707014	0.001804	1.4144	1	1	1983	13264	9.49288	12	73
50	2016	2.07944	0	1	23.7996	0.365342	2.01917	0	0.033129	0	1	1	1983	13398	9.50294	12	73
50	2017	6.91075	0	1	24.1128	0.511848	2.11613	0.692934	0.063119	1.44314	1	1	1983	16541	9.71366	12	73
50	2018	7.25347	0	1	24.8182	0.566855	2.07658	1.07223	0.034019	0.932635	1	1	1983	40513	10.6094	12	73
50	2019	7.26822	0	1	24.9046	0.591951	2.16139	0.916742	0.03314	1.09082	1	1	1983	39842	10.5927	12	73
50	2020	7.15462	0	1	25.0213	0.543647	2.51628	0.973806	0.055263	1.0269	1	1	1983	37484	10.5317	12	73
55	2007	3.46574	0	0	20.9986	0.503713	2.05687	0.505552	0.009335	1.97804	0	0	1994	1128	7.02909	12	86
55	2008	2.70805	0	0	21.0566	0.550492	1.77843	0.75179	0.024802	1.33016	0	0	1994	1122	7.02376	12	86
55	2009	2.30258	0	0	21.1172	0.518206	1.62415	0.40176	0.047306	2.48905	0	0	1994	2175	7.68524	12	86
55	2010	2.3979	0	0	21.412	0.450407	1.71366	0.467363	0.04272	2.13967	0	0	1994	2289	7.73631	12	86
55	2011	2.48491	0	0	21.4949	0.46746	1.60392	0.670293	0.052566	1.49188	0	0	1994	2923	7.98071	12	86
55	2012	1.94591	0	0	21.5682	0.502397	1.66521	0.627343	0.008149	1.59402	0	0	1994	2880	7.96589	12	86
55	2013	1.94591	0	0	21.6786	0.5322	1.48748	0.571051	0.054016	1.75116	0	0	1994	2081	7.64108	12	86
55	2014	2.3979	0	0	22.0215	0.644927	1.88963	0.46021	0.053926	2.17292	0	0	1994	3019	8.01301	12	86
55	2015	2.07944	0	0	22.2193	0.701165	1.75032	0.398465	0.036068	2.50963	0	0	1994	2327	7.75277	12	86
55	2016	1.09861	0	0	22.6383	0.660779	1.61448	0.542586	0.20186	1.84302	0	0	1994	2349	7.76217	12	86
55	2017	1.09861	0	0	22.7548	0.575245	2.58711	0.726694	0.483307	1.3761	0	0	1994	2150	7.67369	12	86
55	2018	1.60944	0	0	23.0897	0.512594	3.49622	1.08844	0.581741	0.903842	0	0	1994	2206	7.69939	12	86
55	2019	2.89037	0	0	23.1542	0.53991	3.78274	1.05973	0.139114	0.943638	0	0	1994	2395	7.78156	12	86
55	2020	3.04452	0	0	23.197	0.540957	3.98311	1.08844	0.168476	0.884892	0	0	1994	2245	7.71691	12	86
56	2007	0	0	1	20.7579	0.808284	24.3094	0.37113	0.581741	2.69448	0	0	1985	301	5.71043	12	36
56	2008	0	0	1	20.8421	0.868018	27.643	0.579097	-0.84847	1.72683	0	0	1985	284	5.65249	12	36
56	2009	0	0	1	21.096	0.906939	27.643	0.493029	-0.84847	2.02828	0	0	1985	281	5.64191	12	36
56	2010	0	0	1	21.1555	0.936627	27.643	0.424981	-0.84847	2.35305	0	0	1985	290	5.67332	12	36
56	2011	0	0	1	21.1556	0.936627	27.643	0.356589	-0.84847	2.80435	0	0	1985	333	5.81114	12	36
56	2012	0	0	1	21.4197	0.936627	24.8874	0.412447	-0.196443	2.42456	0	0	1985	366	5.90536	12	36
56	2013	0	0	1	22.7778	0.555532	27.643	1.02799	0.581741	0.972776	0	0	1985	390	5.96871	12	36
56	2014	0	0	1	22.7866	0.628363	27.643	1.01716	-0.84847	0.983125	0	0	1985	564	6.33683	12	36
56	2015	0	0	1	22.8022	0.374701	27.643	0.674455	0.084921	1.48268	0	0	1985	487	6.19032	12	36
56	2016	0	0	1	23.0879	0.482337	27.643	0.818311	0.311859	1.22203	0	0	1985	513	6.24222	12	36
56	2017	0	0	1	23.3744	0.591611	20.1769	0	0.396579	0	0	0	1985	736	6.60259	12	36
56	2018	0	0	1	23.3076	0.561924	13.9655	1.07182	0.144671	0.93299	0	0	1985	722	6.58341	12	36
56	2019	0	0	1	23.2455	0.554071	13.1269	1.08844	0.123428	0.903192	0	0	1985	618	6.42811	12	36
56	2020	0	1	1	23.1877	0.588872	17.1449	1.08844	-0.476661	0.856241	1	1	1985	960	6.86797	12	36
58	2007	0	0	1	21.2201	0.206745	2.31138	0.4681	0.109921	2.1363	0	0	1996	822	6.71296	12	85
58	2008	1.38629	0	1	21.1803	0.159902	4.96642	1.0606	0.193305	0.942861	0	0	1996	744	6.61338	12	85
58	2009	0	0	1	21.0304	0.186105	4.6929	0.300962	-0.84847	3.32268	0	0	1996	353	5.8693	12	85
58	2010	0	0	1	21.106	0.199613	3.73681	0.395316	0.20138	2.52962	0	0	1996	404	6.00389	12	85
58	2011	0	0	1	21.2382	0.209863	3.83108	0	0.221529	0	0	0	1996	564	6.33683	12	85
58	2012	3.61092	1	1	21.2776	0.211593	3.75306	0.569066	0.159595	1.75727	1	1	1996	300	5.70711	12	85
58	2013	3.49651	0	1	21.4817	0.327471	3.57397	0.548434	0.17238	1.82337	1	1	1996	368	5.9108	12	85
58	2014	3.95124	0	1	21.7015	0.437772	3.90364	0.482074	0.161008	2.07437	1	1	1996	407	6.01127	12	85
58	2015	3.43399	0	1	21.6844	0.357337	3.52602	0	0.209551	0	1	1	1996	882	6.78332	12	85
58	2016	0	0	1	21.6587	0.309922	3.78991	0.325939	0.2692	3.06806	1	1	1996	733	6.59851	12	85
58	2017	0	0	1	22.6681	0.630906	3.52928	0.69245	0.212839	1.44415	1	1	1996	2763	7.92443	12	85
58	2018	0	0	1	22.6873	0.656307	4.43895	0.761786	0.142454	1.3127	1	1	1996	2411	7.78821	12	85
58	2019	0	0	1	22.5463	0.594452	4.14578	0.678575	0.131505	1.47368	1	1	1996	2793	7.93523	12	85
58	2020	1.79176	0	1	22.4865	0.574448	4.15411	0.698195	0.049393	1.43227	1	1	1996	2615	7.8694	12	85
59	2007	0.693147	0	0	22.9182	0.368114	2.6788	0.872028	0.099292	1.14675	0	0	1997	5462	8.60575	12	62
59	2008	0.693147	0	0	23.5424	0.640793	4.56902	0.997067	0.127254	1.00294	0	0	1997	7505	8.92346	12	62
59	2009	0	0	0	23.8167	0.702672	7.64299	0.784082	0.090576	1.27538	0	0	1997	7929	8.97841	12	62
59	2010	0	0	0	24.0018	0.750634	1.10904	0.815737	0.019516	1.22589	0	0	1997	9780	9.1882	12	62
59	2011	0	0	0	24.0744	0.735552	0.759814	0.947617	0.027531	1.05528	0	0	1997	12603	9.44177	12	62
59	2012	0	0	0	24.2123	0.774421	0.909593	0.976536	0.005481	1.02403	0	0	1997	10247	9.23484	12	62
59	2013	0	0	0	24.0712	0.745773	0.684443	1.04561	-0.002944	0.956381	0	0	1997	10463	9.2557	12	62
59	2014	0	0	0	24.2671	0.725987	0.78729	0.880191	-0.034864	1.13612	0	0	1997	10355	9.24532	12	62
59	2015	1.09861	0	0	24.1218	0.691936	0.968002	0.918428	0.009939	1.08882	0	0	1997	11779	9.37416	12	62
59	2016	1.38629	0	0	24.1691	0.646672	1.07788	0.818468	0.077667	1.2218	0	0	1997	10835	9.29063	12	62
59	2017	3.04452	0	0	24.1562	0.591054	0.918561	0.932075	0.07696	1.07288	0	0	1997	10233	9.23347	12	62
59	2018	3.52636	0	0	24.2033	0.576934	0.88489	1.08844	0.037595	0.869618	0	0	1997	8298	9.02389	12	62
59	2019	3.52636	0	0	24.1029	0.51817	0.741238	1.08844	0.030516	0.849944	0	0	1997	8649	9.06531	12	62
59	2020	3.63759	0	0	24.0519	0.494189	0.916623	1.08844	0.010514	0.810643	0	0	1997	8332	9.02798	12	62
60	2007	0	0	1	22.7944	0.525661	0.960884	0.288149	0.174403	3.47043	0	0	1984	8891	9.09291	12	83
60	2008	0.693147	0	1	22.7926	0.498024	1.06426	0.730827	0.06994	1.36831	0	0	1984	9005	9.10565	12	83
60	2009	1.38629	0	1	23.1783	0.594227	1.54242	0.328468	0.082174	3.04444	0	0	1984	10209	9.23112	12	83
60	2010	2.07944	0	1	23.4023	0.6138	1.51454	0.326578	0.086707	3.06206	0	0	1984	10081	9.21851	12	83
60	2011	2.89037	0	1	23.3653	0.525585	0.753589	0.576712	0.087961	1.73397	0	0	1984	11066	9.31172	12	83
60	2012	2.94444	0	1	23.3675	0.495988	0.764866	0.54887	0.042323	1.82193	0	0	1984	10831	9.29026	12	83
60	2013	3.17805	0	1	23.3939	0.561427	0.684244	0.68607	0.014745	1.45758	0	0	1984	10521	9.26122	12	83
60	2014	1.60944	0	1	23.3776	0.540798	0.578486	0.521656	0.011283	1.91697	0	0	1984	10221	9.2323	12	83
60	2015	2.3979	1	1	23.4885	0.503239	0.937709	0.424065	0.005611	2.35813	1	1	1984	7848	8.96814	12	83
60	2016	2.99573	0	1	23.5547	0.515829	1.12683	0.50781	0.024807	1.96924	1	1	1984	10120	9.22237	12	83
60	2017	3.58352	0	1	23.6608	0.448532	0.994846	0.556559	0.078967	1.79676	1	1	1984	9685	9.17844	12	83
60	2018	3.66356	0	1	23.694	0.450591	0.977104	0.850916	0.066368	1.1752	1	1	1984	9855	9.19584	12	83
60	2019	3.3673	0	1	23.7349	0.440773	0.891234	0.836067	0.045602	1.19608	1	1	1984	9611	9.17077	12	83
60	2020	3.29584	0	1	23.9157	0.47259	0.805539	0.848047	0.029055	1.17918	1	1	1984	9835	9.1938	12	83
61	2007	0	0	0	22.3916	0.561746	3.71974	0.46772	0.139694	2.13803	0	0	1905	4752	8.46653	12	22
61	2008	0	0	0	22.5405	0.446161	4.8083	0.736186	0.035632	1.35835	0	0	1905	4332	8.37402	12	22
61	2009	0.693147	0	0	22.6708	0.50535	5.62701	0.611136	0.157196	1.6363	0	0	1905	5370	8.58877	12	22
61	2010	0	0	0	22.9329	0.585435	6.64767	0.525096	0.229972	1.90441	0	0	1905	5964	8.69366	12	22
61	2011	1.38629	0	0	22.9713	0.564772	5.27318	0.682592	0.088848	1.465	0	0	1905	7029	8.85794	12	22
61	2012	1.09861	0	0	23.0857	0.593047	6.312	0.750494	-0.012752	1.33246	0	0	1905	5336	8.58242	12	22
61	2013	1.09861	0	0	23.2266	0.499835	5.63645	0.648686	0.097096	1.54158	0	0	1905	4363	8.38115	12	22
61	2014	1.09861	0	0	23.3483	0.554065	8.37566	0.475771	0.052068	2.10185	0	0	1905	4880	8.4931	12	22
61	2015	0	0	0	23.504	0.622803	9.28885	0.415713	0.002796	2.4055	0	0	1905	5368	8.5884	12	22
61	2016	1.09861	0	0	23.571	0.637762	8.53887	0.539962	0.096537	1.85198	0	0	1905	5244	8.56503	12	22
61	2017	1.94591	0	0	23.6594	0.659883	7.70289	0.741083	0.079596	1.34938	0	0	1905	5036	8.52457	12	22
61	2018	1.38629	0	0	23.6677	0.653134	8.25336	0.920611	0.116585	1.08624	0	0	1905	4824	8.48157	12	22
61	2019	2.30258	0	0	23.6988	0.649514	6.87026	0.882333	0.218255	1.13336	0	0	1905	4644	8.44355	12	22
61	2020	1.38629	0	0	23.6888	0.634451	6.11293	0.799416	0.203752	1.25091	0	0	1905	4863	8.48962	12	22
62	2007	1.94591	0	1	21.7475	0.347281	1.2087	0.623523	0.027599	1.60379	0	0	1994	15114	9.62344	12	73
62	2008	0	1	1	21.4409	0.332836	1.14199	1.02385	0.021671	0.976706	1	1	1994	11955	9.38899	12	73
62	2009	0	0	1	21.7345	0.383852	1.25135	0.683463	0.106005	1.46314	1	1	1994	13984	9.54574	12	73
62	2010	0.693147	0	1	22.0651	0.531336	8.56385	0.798023	0.442647	1.2531	1	1	1994	1026	6.9344	12	73
62	2011	1.09861	0	1	22.2631	0.620521	6.82503	0.898781	0.117134	1.11262	1	1	1994	1559	7.35244	12	73
62	2012	1.38629	0	1	22.3323	0.679874	3.20594	0.673609	0.25088	1.48454	1	1	1994	1791	7.49109	12	73
62	2013	0	0	1	22.3071	0.588971	2.34772	0.452353	0.245784	2.21066	1	1	1994	1744	7.46451	12	73
62	2014	0	0	1	22.121	0.411927	1.51638	0.343349	0.236272	2.91249	1	1	1994	1712	7.446	12	73
62	2015	1.09861	0	1	22.545	0.404929	3.04003	0.227367	0.235904	4.39817	1	1	1994	1709	7.44425	12	73
62	2016	0.693147	0	1	22.6581	0.410328	1.24854	0.313295	0.099099	3.19188	1	1	1994	1640	7.40306	12	73
62	2017	1.09861	0	1	22.871	0.477586	1.03225	0.426257	0.071345	2.346	1	1	1994	1832	7.51371	12	73
62	2018	0	0	1	23.0556	0.500546	0.873063	0.600154	0.083897	1.66624	1	1	1994	1905	7.55276	12	73
62	2019	0	0	1	23.1525	0.496825	0.790683	0.553093	0.062339	1.80801	1	1	1994	1887	7.54327	12	73
62	2020	0	0	1	23.228	0.50159	0.749554	0.639478	0.054081	1.56377	1	1	1994	1881	7.54009	12	73
63	2007	8.32337	0	1	24.3913	0.670988	1.1264	0.615256	0.028776	1.62534	0	0	1997	48261	10.7459	12	73
63	2008	8.2933	0	1	24.6525	0.701499	1.14839	0.741165	0.028117	1.34923	0	0	1997	61350	10.7459	12	73
63	2009	8.58504	0	1	24.9478	0.737368	1.13389	0.570473	0.034247	1.75293	0	0	1997	70345	10.7459	12	73
63	2010	8.48838	0	1	25.1559	0.703371	1.19766	0.665482	0.036855	1.50267	0	0	1997	85232	10.7459	12	73
63	2011	8.35796	0	1	25.3807	0.750505	1.2216	0.80295	0.00498	1.24541	0	0	1997	89786	10.7459	12	73
63	2012	8.11582	0	1	25.4002	0.789302	1.27579	0.923734	-0.059394	1.08256	0	0	1997	78402	10.7459	12	73
63	2013	7.76769	0	1	25.3292	0.763931	1.33025	0.852204	-0.019846	1.17343	0	0	1997	69093	10.7459	12	73
63	2014	8.33615	0	1	25.3887	0.752458	1.3037	0.784573	0.00074	1.27458	0	0	1997	75609	10.7459	12	73
63	2015	8.53601	0	1	25.5182	0.641433	1.20669	0.813459	0.003199	1.22932	0	0	1997	84622	10.7459	12	73
63	2016	8.82952	0	1	25.6766	0.711347	1.39916	0.870019	0.011513	1.1494	0	0	1997	81468	10.7459	12	73
63	2017	8.6788	0	1	25.6928	0.684777	1.323	0.621455	0.062059	1.60913	0	0	1997	74773	10.7459	12	73
63	2018	8.29205	0	1	25.5858	0.745184	1.51264	0.762585	-0.007156	1.31133	0	0	1997	68240	10.7459	12	73
63	2019	7.90728	0	1	25.6735	0.731206	1.55618	0.606297	0.083232	1.64936	0	0	1997	70066	10.7459	12	73
63	2020	7.1325	1	1	25.7381	0.693813	1.48481	0.646898	0.053925	1.54584	1	1	1997	73709	10.7459	12	73
65	2007	0	0	1	21.018	0.680719	1.29023	0.47183	-0.052255	2.11941	0	0	1986	610	6.4151	4	47
65	2008	0	0	1	21.5153	0.796744	1.99795	0.807149	0.042796	1.23893	0	0	1986	598	6.39526	4	47
65	2009	0	0	1	21.5728	0.77056	1.2478	0.366662	0.028144	2.72731	0	0	1986	229	5.43808	4	47
65	2010	0	0	1	21.3927	0.706491	1.0678	0.434634	0.030662	2.30079	0	0	1986	225	5.42054	4	47
65	2011	0	0	1	21.5692	0.723701	0.88519	0.627745	0.03603	1.593	0	0	1986	249	5.52146	4	47
65	2012	0	0	1	21.8832	0.756321	1.92102	0.802739	0.079051	1.24573	0	0	1986	260	5.56452	4	47
65	2013	0	0	1	22.1052	0.757927	1.34624	0.680746	0.08979	1.46898	0	0	1986	289	5.66988	4	47
65	2014	0	0	1	22.3162	0.75983	1.62626	0.590323	0.086339	1.69399	0	0	1986	287	5.66296	4	47
65	2015	0	0	1	22.613	0.672985	1.54415	0	0.063496	0	0	0	1986	347	5.8522	4	47
65	2016	0	1	1	23.2204	0.698646	1.38647	0.60307	0.071699	1.65818	1	1	1986	2030	7.61628	4	47
65	2017	0	0	1	23.1625	0.640241	1.17827	0.734324	0.068852	1.3618	1	1	1986	2001	7.6019	4	47
65	2018	1.09861	0	1	23.1611	0.597413	1.14693	0.915009	0.079946	1.09289	1	1	1986	1921	7.56112	4	47
65	2019	0	0	1	23.4142	0.630137	1.33326	0.937529	0.077343	1.06663	1	1	1986	1710	7.44483	4	47
65	2020	0.693147	0	1	23.6181	0.655597	1.40704	1.02411	0.069738	0.976456	1	1	1986	1917	7.55904	4	47
66	2007	2.70805	0	0	21.915	0.467344	0.775352	0.621311	0.024732	1.6095	0	0	1997	4455	8.40201	12	73
66	2008	1.60944	0	0	21.6598	0.539303	0.645812	0.883339	-0.005746	1.13207	0	0	1997	4079	8.31385	12	73
66	2009	2.77259	0	0	24.0355	0.700102	1.21048	0.977662	0.012942	1.02285	0	0	1997	4421	8.39435	12	73
66	2010	2.77259	0	0	24.2175	0.674447	0.394571	0.971068	0.01075	1.02979	0	0	1997	4941	8.50553	12	73
66	2011	2.30258	0	0	24.2137	0.68834	0.428942	1.05062	0.003242	0.951821	0	0	1997	33593	10.4221	12	73
66	2012	2.77259	0	0	24.3915	0.738523	0.491321	1.06893	-0.014764	0.935517	0	0	1997	42371	10.6542	12	73
66	2013	3.13549	0	0	24.3926	0.77851	0.503804	1.08844	-0.024383	0.906399	0	0	1997	40558	10.6105	12	73
66	2014	2.77259	0	0	24.4258	0.791154	0.525245	1.02231	-0.008987	0.978179	0	0	1997	39510	10.5843	12	73
66	2015	2.99573	0	0	24.3985	0.779422	0.540969	0	-0.002405	0	0	0	1997	38711	10.5639	12	73
66	2016	3.52636	0	0	24.4334	0.767378	0.591089	0.854453	0.00487	1.17034	0	0	1997	36288	10.4993	12	73
66	2017	4.30407	0	0	23.4447	0.502777	1.59902	0.563737	0.083341	1.77388	0	0	1997	13829	9.53459	12	73
66	2018	4.07754	0	0	23.496	0.584406	1.59871	0.721902	0.132648	1.38523	0	0	1997	13846	9.53582	12	73
66	2019	4.54329	0	0	23.7992	0.600809	1.99845	0.408358	0.124224	2.44883	0	0	1997	13571	9.51576	12	73
66	2020	4.76217	0	0	24.0386	0.660481	1.90573	0.37312	0.072417	2.6801	0	0	1997	15410	9.64284	12	73
68	2007	0	0	0	21.9584	0.453169	1.8741	0	-0.120377	0	0	0	1997	858	6.75577	12	86
68	2008	0	0	0	21.8728	0.397693	1.37522	0.979647	-0.006745	1.02078	0	0	1997	798	6.68336	12	86
68	2009	0	0	0	20.3687	0.748636	1.31112	0.15897	-0.84847	6.29049	0	0	1997	212	5.36129	12	86
68	2010	0	0	0	19.8964	0.387955	6.38674	0.111904	-0.779997	6.96649	0	0	1997	133	4.89784	12	86
68	2011	0	0	0	19.7888	0.422459	27.643	0	-0.84847	0	0	0	1997	115	4.75359	12	86
68	2012	0	0	0	19.8706	0.453366	4.06137	0.09831	-0.347141	6.96649	0	0	1997	30	3.43399	12	86
68	2013	0	0	0	20.1983	0.669023	0.819664	0.11086	-0.04757	6.96649	0	0	1997	36	3.61092	12	86
68	2014	1.09861	0	0	19.8575	0.723252	6.26144	0.05168	-0.84847	6.96649	0	0	1997	256	5.54908	12	86
68	2015	0.693147	0	0	20.446	0.125987	4.44194	0.065738	-0.003516	6.96649	0	0	1997	372	5.92158	12	86
68	2016	2.30258	0	0	20.9961	0.390353	4.41494	0.16298	0.073704	6.13572	0	0	1997	418	6.03787	12	86
68	2017	0	0	0	21.7542	0.610299	6.78977	0.440925	0.101982	2.26796	0	0	1997	555	6.32077	12	86
68	2018	0	0	0	21.9598	0.728095	16.7252	0.507493	-0.657769	1.97047	0	0	1997	541	6.29527	12	86
68	2019	0.693147	0	0	22.0546	0.747129	16.8216	0.538846	-0.185364	1.85582	0	0	1997	554	6.31897	12	86
68	2020	1.09861	0	0	22.0353	0.790441	16.2403	0.598305	-0.775296	1.67139	0	0	1997	482	6.18002	12	86
69	2007	0	0	0	23.2465	0.542387	7.21081	0.29956	0.492946	3.33823	0	0	1997	4823	8.48136	12	22
69	2008	0	0	0	23.3585	0.504461	3.99548	0.664167	0.367656	1.50564	0	0	1997	4315	8.37008	12	22
69	2009	0	0	0	24.149	0.627589	2.80596	0.630287	0.217062	1.58658	0	0	1997	16865	9.73306	12	22
69	2010	1.60944	0	0	24.6056	0.696934	2.80281	0.833699	0.248235	1.19947	0	0	1997	19337	9.86983	12	22
69	2011	0.693147	0	0	24.8626	0.711698	3.62279	0.871017	0.24965	1.14808	0	0	1997	20974	9.95109	12	22
69	2012	1.09861	0	0	25.0137	0.699528	3.27575	0.839434	0.238322	1.19128	0	0	1997	21425	9.97236	12	22
69	2013	0.693147	0	0	25.1992	0.685297	3.1211	0.949366	0.230243	1.05333	0	0	1997	21454	9.97371	12	22
69	2014	1.09861	0	0	25.2758	0.660105	3.08857	0.888765	0.239278	1.12516	0	0	1997	24575	10.1095	12	22
69	2015	2.83321	0	0	25.4705	0.634098	3.57566	0.923567	0.213682	1.08276	0	0	1997	24290	10.0979	12	22
69	2016	0.693147	0	0	25.7092	0.671215	4.12459	0.956519	0.241566	1.04546	0	0	1997	24427	10.1035	12	22
69	2017	0.693147	0	0	26.1053	0.698911	5.13597	0.985776	0.288252	1.01443	0	0	1997	25130	10.1319	12	22
69	2018	0	0	0	26.1563	0.737692	6.11036	1.06817	0.312557	0.936183	0	0	1997	24934	10.124	12	22
69	2019	0	0	0	26.1563	0.749767	6.32436	1.07535	0.320379	0.929928	0	0	1997	25003	10.1268	12	22
69	2020	0	0	0	26.1563	0.75826	5.57712	1.08844	0.265773	0.901594	0	0	1997	23986	10.0853	12	22
70	2007	0	0	1	20.6965	0.334518	1.81864	0.498656	0.022346	2.00539	0	0	1999	828	6.72022	12	58
70	2008	0.693147	0	1	20.8429	0.386032	1.60333	0.881484	0.020666	1.13445	0	0	1999	993	6.90174	12	58
70	2009	1.09861	1	1	20.9285	0.401516	1.40945	0.429515	0.039905	2.32821	1	1	1999	1136	7.03615	12	58
70	2010	1.09861	0	1	21.191	0.454388	1.50073	0.46762	0.021811	2.13849	1	1	1999	1371	7.22403	12	58
70	2011	1.38629	0	1	21.3223	0.495641	1.45993	0.695206	0.029203	1.43842	1	1	1999	1598	7.37713	12	58
70	2012	1.09861	0	1	21.4122	0.509238	1.237	0.755585	0.039202	1.32348	1	1	1999	1776	7.48268	12	58
70	2013	2.19722	0	1	21.5357	0.482769	1.43355	0.617412	0.042677	1.61967	1	1	1999	1945	7.57353	12	58
70	2014	1.09861	0	1	21.6819	0.51634	1.36319	0	0.042742	0	1	1	1999	2081	7.64108	12	58
70	2015	2.30259	0	1	22.1007	0.64449	1.61834	0.357148	-0.114065	2.79996	1	1	1999	3380	8.12593	12	58
70	2016	3.04452	0	1	22.2849	0.6724	1.0334	0.464179	0.032983	2.15434	1	1	1999	4442	8.39908	12	58
70	2017	2.77259	0	1	22.4902	0.688177	1.06943	0.626897	0.051766	1.59516	1	1	1999	4916	8.50045	12	58
70	2018	2.70805	0	1	22.7	0.694881	1.26522	0.770251	0.060231	1.29828	1	1	1999	4179	8.33807	12	58
70	2019	3.3322	0	1	22.6819	0.5931	1.63798	0.549947	0.099618	1.81836	1	1	1999	3615	8.19312	12	58
70	2020	4.43082	0	1	23.0344	0.705036	2.13569	0.694954	0.036068	1.43894	1	1	1999	2877	7.96485	12	58
78	2007	1.94591	0	1	21.8616	0.710526	1.25114	0.505549	0.005306	1.97805	0	0	1992	2942	7.98719	12	19
78	2008	2.30259	1	1	21.7448	0.718892	1.25578	0.767689	-0.011695	1.30261	1	1	1992	2784	7.932	12	19
78	2009	2.48491	0	1	21.8753	0.781156	1.16779	0.311442	-0.013955	3.21088	1	1	1992	3076	8.03171	12	19
78	2010	2.30259	0	1	22.1458	0.782385	1.03719	0.3764	0.020921	2.65675	1	1	1992	3484	8.15622	12	19
78	2011	2.63906	0	1	22.2992	0.799178	0.91146	0.599785	0.013752	1.66727	1	1	1992	4177	8.33759	12	19
78	2012	2.94444	0	1	22.492	0.819737	0.913602	0.68179	0.012206	1.46673	1	1	1992	4511	8.4145	12	19
78	2013	2.70805	0	1	22.8051	0.764565	1.00323	0.712356	0.011103	1.40379	1	1	1992	4798	8.47616	12	19
78	2014	2.83321	0	1	22.9883	0.814926	0.982591	0.642498	0.015662	1.55643	1	1	1992	4982	8.51379	12	19
78	2015	3.04452	0	1	23.2698	0.832078	1.14792	0.453022	0.056014	2.2074	1	1	1992	4502	8.4125	12	19
78	2016	2.94444	0	1	23.5364	0.647212	1.22458	0.688884	0.047607	1.45162	1	1	1992	5616	8.63355	12	19
78	2017	2.56495	0	1	24.1529	0.790373	1.23756	0.827912	0.050029	1.20786	1	1	1992	9262	9.13378	12	19
78	2018	3.2581	0	1	24.4399	0.825944	1.07154	0.987725	0.026781	1.01243	1	1	1992	11615	9.36014	12	19
78	2019	2.56495	0	1	24.4409	0.809302	0.992181	0.94646	0.022381	1.05657	1	1	1992	11332	9.33547	12	19
78	2020	2.63906	0	1	24.4051	0.811438	0.992455	0.921703	0.00791	1.08495	1	1	1992	10484	9.2577	12	19
88	2007	0	0	1	22.1437	0.044432	5.88984	0.424778	0.581741	2.35417	0	0	1997	1332	7.19519	12	47
88	2008	0	0	1	22.2432	0.080665	10.6369	0.890533	0.581741	1.12292	0	0	1997	644	6.46925	12	47
88	2009	0	1	1	22.305	0.079491	12.1148	0.717498	0.581741	1.39373	1	1	1997	676	6.51767	12	47
88	2010	0	0	1	22.3278	0.078657	11.9329	0.833435	0.581741	1.19985	1	1	1997	684	6.52942	12	47
88	2011	0	0	1	22.4123	0.077074	15.0078	0.682581	0.581741	1.46503	1	1	1997	544	6.30079	12	47
88	2012	0	0	1	22.3896	0.074929	16.7242	0.640571	0.581741	1.56111	1	1	1997	529	6.27288	12	47
88	2013	0	0	1	22.4437	0.085955	18.1578	0.456823	0.581741	2.18903	1	1	1997	531	6.27664	12	47
88	2014	0	0	1	22.644	0.188218	22.6888	0.333409	0.581741	2.99932	1	1	1997	537	6.28786	12	47
88	2015	0	0	1	22.7874	0.229364	27.643	0.424767	0.581741	2.35423	1	1	1997	546	6.30445	12	47
88	2016	0	0	1	22.8343	0.215342	27.643	0.528423	0.581741	1.89242	1	1	1997	604	6.40523	12	47
88	2017	0	0	1	22.9529	0.238875	27.0406	0.543078	0.581741	1.84136	1	1	1997	714	6.57228	12	47
88	2018	1.79176	0	1	23.0563	0.248857	25.5498	0.839782	0.581741	1.19079	1	1	1997	775	6.65415	12	47
88	2019	0	0	1	23.1227	0.257485	18.5676	0.80001	0.581741	1.24998	1	1	1997	823	6.71417	12	47
88	2020	1.38629	0	1	23.2967	0.2492	24.6813	0.749938	0.581741	1.33344	1	1	1997	848	6.74406	12	47
89	2007	0	1	1	22.1048	0.093281	3.20613	0.373805	0.448147	2.67519	1	1	1998	3796	8.24197	12	71
89	2008	0.693147	0	1	22.4154	0.139359	3.58284	0.766384	0.446605	1.30483	1	1	1998	3998	8.2938	12	71
89	2009	0	0	1	22.4795	0.103256	3.48271	0.666434	0.430992	1.50052	1	1	1998	3926	8.27563	12	71
89	2010	0	0	1	22.6006	0.104214	3.441	0.828876	0.437167	1.20645	1	1	1998	4153	8.33183	12	71
89	2011	0	0	1	22.9385	0.251293	3.92744	0.985951	0.363979	1.01425	1	1	1998	4222	8.3483	12	71
89	2012	0	0	1	23.0653	0.293495	4.20593	1.08806	0.31005	0.919065	1	1	1998	4592	8.43229	12	71
89	2013	0	0	1	23.1965	0.341296	4.65801	1.04288	0.270873	0.958888	1	1	1998	4896	8.49638	12	71
89	2014	0	0	1	23.2647	0.376038	4.27052	0.870468	0.116009	1.14881	1	1	1998	5042	8.52576	12	71
89	2015	0	0	1	23.2044	0.142207	4.04905	0.648518	0.254022	1.54198	1	1	1998	5069	8.5311	12	71
89	2016	0	0	1	23.2474	0.141008	4.11021	0.686994	0.248491	1.45562	1	1	1998	5226	8.56159	12	71
89	2017	0	0	1	23.2972	0.144605	3.9499	0.664534	0.268262	1.50481	1	1	1998	5444	8.60245	12	71
89	2018	0	0	1	23.3225	0.13351	3.73786	0.757016	0.244274	1.32097	1	1	1998	5720	8.6519	12	71
89	2019	1.79176	0	1	23.3639	0.138555	3.6836	0.63797	0.224687	1.56747	1	1	1998	5602	8.63106	12	71
89	2020	1.38629	0	1	23.4391	0.210235	5.0447	0.758423	0.019629	1.31853	1	1	1998	5241	8.56446	12	71
90	2007	0	0	0	22.6348	0.532721	2.38565	0.80808	0.083893	1.2375	0	0	1905	2227	7.70886	12	22
90	2008	0	0	0	22.4081	0.613565	1.89371	1.08844	-0.046945	0.895539	0	0	1905	1113	7.01571	12	22
90	2009	0	0	0	22.4965	0.552343	2.20883	0.686268	0.02571	1.45716	0	0	1905	408	6.01372	12	22
90	2010	1.09861	0	0	23.0418	0.539683	2.86491	0.934694	0.045971	1.06987	0	0	1905	1062	6.96885	12	22
90	2011	1.60944	0	0	22.7382	0.590704	2.1144	0.992308	0.076186	1.00775	0	0	1905	1199	7.09008	12	22
90	2012	0	0	0	22.8725	0.624482	2.78463	0.935529	0.084969	1.06891	0	0	1905	2232	7.7111	12	22
90	2013	0.693147	0	0	23.0048	0.655718	2.16919	0.966255	0.102886	1.03492	0	0	1905	2255	7.72135	12	22
90	2014	0.693147	0	0	23.1236	0.664769	2.08112	0.737339	0.105941	1.35623	0	0	1905	2496	7.82285	12	22
90	2015	1.38629	0	0	23.5299	0.625577	2.6202	0.753986	0.079657	1.32628	0	0	1905	2722	7.90949	12	22
90	2016	0	0	0	23.6829	0.671569	3.10687	0.850878	0.100992	1.17526	0	0	1905	4240	8.35255	12	22
90	2017	0	0	0	23.9734	0.74455	3.82137	0.880177	0.124359	1.13613	0	0	1905	5978	8.69601	12	22
90	2018	3.29584	0	0	24.1809	0.724716	3.10899	1.07178	0.107374	0.933024	0	0	1905	7485	8.92079	12	22
90	2019	3.97029	0	0	24.42	0.760364	2.7489	0.994015	0.122778	1.00602	0	0	1905	9530	9.1623	12	22
90	2020	4.06044	0	0	24.6151	0.774743	2.86128	0.998739	0.128057	1.00126	0	0	1905	11246	9.32786	12	22
96	2007	0	0	1	21.2916	0.132568	0.869587	0.521481	0.115471	1.91762	0	0	1999	837	6.73102	12	17
96	2008	0	0	1	21.2426	0.05046	0.932749	0.899751	0.074526	1.11142	0	0	1999	679	6.52209	12	17
96	2009	0	1	1	21.3312	0.102706	1.9817	0.435619	0.13546	2.29559	1	1	1999	728	6.59167	12	17
96	2010	0	0	1	21.3513	0.079303	1.35753	0.523967	0.071502	1.90852	1	1	1999	691	6.53959	12	17
96	2011	0	0	1	21.4113	0.088711	1.36139	0.839301	0.070088	1.19147	1	1	1999	371	5.91889	12	17
96	2012	0	0	1	21.4114	0.09312	2.06191	0.902292	0.026138	1.10829	1	1	1999	371	5.91889	12	17
96	2013	0	0	1	21.4403	0.085742	2.35909	0.695785	0.092033	1.43723	1	1	1999	371	5.91889	12	17
96	2014	0	0	1	21.4328	0.070359	2.01716	0.478327	0.05488	2.09062	1	1	1999	385	5.95584	12	17
96	2015	0	0	1	21.5194	0.089219	2.22186	0.245811	0.214339	4.06816	1	1	1999	384	5.95324	12	17
96	2016	0	0	1	21.6111	0.051592	2.68466	0.313097	0.357577	3.1939	1	1	1999	390	5.96871	12	17
96	2017	0	0	1	21.6606	0.0593	2.05375	0.365634	0.146731	2.73497	1	1	1999	398	5.98896	12	17
96	2018	0	0	1	21.6967	0.055786	1.60014	0.534283	0.080617	1.87167	1	1	1999	403	6.00141	12	17
96	2019	0	0	1	21.804	0.07143	1.8155	0.48125	0.092582	2.07792	1	1	1999	400	5.99396	12	17
96	2020	1.38629	0	1	21.847	0.07023	2.50338	0.584933	0.122304	1.7096	1	1	1999	350	5.86079	12	17
99	2007	0	0	0	21.5524	0.402758	4.3487	0.512453	0.190012	1.9514	0	0	1999	641	6.46459	12	71
99	2008	0	0	0	21.5603	0.378659	3.40159	0.935005	0.17793	1.06951	0	0	1999	603	6.40357	12	71
99	2009	0	0	0	21.6412	0.391922	3.10104	0.654904	0.120853	1.52694	0	0	1999	803	6.6896	12	71
99	2010	0	0	0	21.6461	0.356164	2.8624	0.531164	0.176312	1.88266	0	0	1999	839	6.7334	12	71
99	2011	0	0	0	21.7206	0.3603	2.7476	0.576752	0.18759	1.73385	0	0	1999	894	6.79682	12	71
99	2012	0	0	0	21.9849	0.435512	3.23532	0.644083	0.171883	1.5526	0	0	1999	967	6.87523	12	71
99	2013	0	0	0	22.0687	0.360138	3.23451	0.620018	0.179336	1.61286	0	0	1999	1030	6.93828	12	71
99	2014	0	0	0	22.2172	0.388661	3.32642	0.442579	0.177638	2.25949	0	0	1999	1095	6.99942	12	71
99	2015	0	0	0	22.325	0.432835	3.84811	0.44679	0.146383	2.23819	0	0	1999	1045	6.95273	12	71
99	2016	0	0	0	22.3111	0.412218	4.17535	0.536879	0.003838	1.86262	0	0	1999	1071	6.97728	12	71
99	2017	0	0	0	22.4499	0.455037	4.42716	0.700515	0.091931	1.42752	0	0	1999	1095	6.99942	12	71
99	2018	0	0	0	22.4573	0.434482	3.97197	0.963362	0.108629	1.03803	0	0	1999	1090	6.99485	12	71
99	2019	0.693147	0	0	22.4917	0.42148	3.74007	0.843471	0.163305	1.18558	0	0	1999	1035	6.94312	12	71
99	2020	0	0	0	22.4303	0.347693	3.5374	0.856257	0.175003	1.16787	0	0	1999	1005	6.91374	12	71
100	2007	5.04986	0	1	23.7515	0.726481	0.528889	0.712514	0.004934	1.40348	0	0	1982	46344	10.7439	12	64
100	2008	5.35186	0	1	23.8671	0.732179	0.603759	0.976891	0.012922	1.02366	0	0	1982	40150	10.6004	12	64
100	2009	5.33272	0	1	24.1322	0.721231	0.68269	0.842678	0.013339	1.18669	0	0	1982	45960	10.7355	12	64
100	2010	6.02102	0	1	24.7025	0.661685	1.03173	1.04597	-0.003039	0.956049	0	0	1982	51673	10.7459	12	64
100	2011	7.00125	0	1	25.0275	0.739467	1.21831	1.04899	0.020086	0.9533	0	0	1982	56190	10.7459	12	64
100	2012	7.45819	0	1	25.1021	0.74628	1.14826	1.01997	0.003502	0.980421	0	0	1982	68935	10.7459	12	64
100	2013	7.34019	0	1	25.081	0.744391	0.915107	1.00097	0.014945	0.999027	0	0	1982	73809	10.7459	12	64
100	2014	7.69984	0	1	25.2545	0.710795	0.919312	0.92256	0.020917	1.08394	0	0	1982	76320	10.7459	12	64
100	2015	8.12976	1	1	25.4396	0.663286	1.06861	0.913055	0.01282	1.09522	1	1	1982	29810	10.3026	12	64
100	2016	8.4472	0	1	25.7146	0.689087	1.38191	1.02802	0.001207	0.972744	1	1	1982	79561	10.7459	12	64
100	2017	8.53954	0	1	25.8003	0.662227	1.43662	1.006	0.036862	0.994039	1	1	1982	75059	10.7459	12	64
100	2018	8.35561	0	1	25.9847	0.684216	1.70046	1.08844	0.036099	0.875775	1	1	1982	89750	10.7459	12	64
100	2019	8.17836	0	1	25.8283	0.612465	2.19989	1.01975	0.053072	0.980635	1	1	1982	35379	10.4739	12	64
100	2020	8.14931	0	1	26.1563	0.650817	3.36356	0.968552	0.069902	1.03247	1	1	1982	48471	10.7459	12	64
151	2007	0	0	0	20.7723	0.15343	1.46239	0.412676	0.110402	2.42321	0	0	1999	261	5.56834	12	36
151	2008	0	0	0	20.8678	0.224753	1.80233	0.923969	0.040145	1.08229	0	0	1999	328	5.79606	12	36
151	2009	0	0	0	20.8358	0.197865	1.58513	0.454138	0.055921	2.20198	0	0	1999	314	5.75257	12	36
151	2010	0	0	0	20.8078	0.190006	1.16281	0.304125	0.011606	3.28812	0	0	1999	291	5.67675	12	36
151	2011	0	0	0	20.8932	0.272902	1.14136	0.438726	-0.014567	2.27933	0	0	1999	288	5.66643	12	36
151	2012	0	0	0	21.2336	0.45525	0.994977	0.622256	0.038332	1.60706	0	0	1999	256	5.54908	12	36
151	2013	0	0	0	21.6355	0.606677	1.60111	0.700645	0.096737	1.42726	0	0	1999	234	5.45959	12	36
151	2014	0	0	0	21.7947	0.656582	1.15039	0.413407	0.068259	2.41892	0	0	1999	308	5.73334	12	36
151	2015	0	0	0	21.6052	0.579701	1.99241	0.301368	0.137604	3.3182	0	0	1999	383	5.95064	12	36
151	2016	0	0	0	21.4502	0.517535	1.17052	0.323669	0.072925	3.08957	0	0	1999	405	6.00635	12	36
151	2017	0	0	0	21.4919	0.54077	0.967782	0.474439	0.046273	2.10775	0	0	1999	393	5.97635	12	36
151	2018	0	0	0	21.4923	0.536344	1.69793	0.54128	0.081619	1.84747	0	0	1999	384	5.95324	12	36
151	2019	0	0	0	21.5956	0.60374	2.02141	0.551599	0.007671	1.81291	0	0	1999	352	5.86647	12	36
151	2020	0	0	0	21.3138	0.64677	2.31153	0.531212	-0.380867	1.88249	0	0	1999	327	5.79301	12	36
153	2007	0	0	1	20.8082	0.413116	1.54682	0.615205	0.021363	1.62548	0	0	1997	4386	8.3864	9	19
153	2008	0	0	1	20.8765	0.438817	1.33388	0.885032	0.022723	1.1299	0	0	1997	4735	8.46295	9	19
153	2009	3.29584	1	1	20.9101	0.436987	1.26136	0.53329	0.02817	1.87515	1	1	1997	4659	8.44677	9	19
153	2010	2.83321	0	1	20.9669	0.40916	1.18772	0.437115	0.036872	2.28773	1	1	1997	4908	8.49883	9	19
153	2011	3.3673	0	1	20.9996	0.419497	0.869265	0.646707	0.005206	1.5463	1	1	1997	4966	8.51057	9	19
153	2012	3.29584	0	1	21.0952	0.465688	0.874966	0.642098	0.00879	1.55739	1	1	1997	5467	8.60667	9	19
153	2013	3.09104	0	1	21.4069	0.467801	1.29487	0.658714	0.018647	1.51811	1	1	1997	4992	8.51579	9	19
153	2014	3.29584	0	1	21.5286	0.487414	1.31701	0.465076	0.027023	2.15019	1	1	1997	4703	8.45617	9	19
153	2015	2.94444	0	1	21.5585	0.486291	1.48317	0	0.019449	0	1	1	1997	4547	8.42244	9	19
153	2016	2.63906	0	1	21.6357	0.537108	1.22456	0.464657	0.030914	2.15212	1	1	1997	4593	8.43251	9	19
153	2017	2.70805	0	1	21.7413	0.559038	1.07355	0.68599	0.03729	1.45775	1	1	1997	4571	8.42771	9	19
153	2018	0	0	1	21.8245	0.570549	0.998209	0.899609	0.030711	1.11159	1	1	1997	4758	8.46779	9	19
153	2019	1.94591	0	1	21.9929	0.627174	1.0993	0.828711	0.038327	1.20669	1	1	1997	4668	8.4487	9	19
153	2020	3.04452	0	1	22.0142	0.601789	1.09485	0.736911	0.03931	1.35702	1	1	1997	4556	8.42442	9	19
155	2007	0	0	1	21.7459	0.349825	1.36678	0.55702	0.082035	1.79527	0	0	1997	5015	8.52039	6	17
155	2008	0	0	1	21.8071	0.352525	1.11877	0.891963	0.060526	1.12112	0	0	1997	5031	8.52357	6	17
155	2009	1.79176	0	1	21.8916	0.396789	1.42877	0.586172	0.031369	1.70598	0	0	1997	4877	8.49249	6	17
155	2010	0	0	1	21.9405	0.495575	1.68411	0.681777	-0.127266	1.46676	0	0	1997	4891	8.49536	6	17
155	2011	1.38629	0	1	21.8579	0.523088	1.56516	0.853669	-0.141682	1.17141	0	0	1997	4842	8.48529	6	17
155	2012	0	0	1	21.8722	0.536233	1.48827	0.885617	-0.049875	1.12916	0	0	1997	4696	8.45468	6	17
155	2013	0	0	1	21.7994	0.74215	1.61987	0.799968	-0.368094	1.25005	0	0	1997	3937	8.27843	6	17
155	2014	0	0	1	21.0233	0.936627	1.60299	0.245934	-0.84847	4.06613	0	0	1997	1625	7.39388	6	17
155	2015	0	0	1	20.3945	0.936627	2.25201	0.116568	-0.84847	6.96649	0	0	1997	1416	7.2563	6	17
155	2016	0	0	1	21.8026	0.030155	1.62364	0	0.203349	0	0	0	1997	18	2.94444	6	17
155	2017	0	1	1	22.638	0.458189	1.04242	0.697809	0.044568	1.43306	1	1	1997	188	5.24175	6	17
155	2018	0	0	1	22.7014	0.475944	1.69217	0.925935	0.057286	1.07999	1	1	1997	212	5.36129	6	17
155	2019	0.693147	0	1	22.7037	0.417335	3.53282	0.850172	0.175421	1.17623	1	1	1997	229	5.43808	6	17
155	2020	1.38629	0	1	22.9462	0.507244	4.62517	0.606515	0.202077	1.64876	1	1	1997	251	5.52943	6	17
156	2007	0	0	1	20.2338	0.936627	1.34563	0	-0.053906	0	0	0	1994	637	6.45834	19	46
156	2008	0	0	1	19.6809	0.936627	0.622702	0	-0.284595	0	0	0	1994	663	6.49828	19	46
156	2009	0	0	1	19.6795	0.936627	0.46831	0	-0.03893	0	0	0	1994	668	6.50578	19	46
156	2010	0	0	1	19.5109	0.936627	0.340592	0	0.124542	0	0	0	1994	659	6.49224	19	46
156	2011	0	0	1	19.4731	0.936627	0.276056	0	0.037557	0	0	0	1994	890	6.79235	19	46
156	2012	1.94591	0	1	21.9422	0.74873	2.24285	0.845709	0.076866	1.18244	0	0	1994	3802	8.24355	19	46
156	2013	0	0	1	22.3495	0.643314	2.82288	0.792115	0.106111	1.26244	0	0	1994	4371	8.38298	19	46
156	2014	3.95124	0	1	22.4385	0.602917	2.30475	0.672499	0.139827	1.48699	0	0	1994	4679	8.45105	19	46
156	2015	1.79176	0	1	23.2629	0.269583	4.43403	0.468057	0.178081	2.13649	0	0	1994	4759	8.468	19	46
156	2016	1.38629	0	1	23.3647	0.279278	4.55437	0.565439	0.185681	1.76854	0	0	1994	4952	8.50775	19	46
156	2017	2.07944	0	1	23.3919	0.280398	4.49327	0.777199	0.201963	1.28667	0	0	1994	4937	8.50472	19	46
156	2018	3.3322	0	1	23.4139	0.277813	4.2902	0.958161	0.192846	1.04367	0	0	1994	4919	8.50106	19	46
156	2019	4.45435	1	1	23.4784	0.300245	4.23741	0.816298	0.180242	1.22504	1	1	1994	4998	8.51699	19	46
156	2020	1.94591	0	1	23.8777	0.40751	3.09338	0.945043	0.125511	1.05815	1	1	1994	12944	9.46847	19	46
157	2007	1.60944	0	1	22.8671	0.560398	0.950811	0.28036	0.151335	3.56685	0	0	1999	12301	9.41752	22	50
157	2008	2.3979	0	1	23.8601	0.771943	1.69984	0.768246	0.122491	1.30167	0	0	1999	18681	9.83532	22	50
157	2009	3.13549	0	1	24.2471	0.77615	1.63348	0.657711	0.131482	1.52042	0	0	1999	18511	9.82617	22	50
157	2010	3.82864	0	1	24.8663	0.563865	1.95682	0.615786	0.166928	1.62394	0	0	1999	22356	10.0149	22	50
157	2011	6.06146	0	1	24.9941	0.502181	1.54529	0.788206	0.205394	1.2687	0	0	1999	28833	10.2693	22	50
157	2012	6.4151	0	1	25.2116	0.53707	1.85089	0.785832	0.185329	1.27254	0	0	1999	31707	10.3643	22	50
157	2013	6.30079	0	1	25.2179	0.530345	2.32312	1.00049	0.117645	0.999509	0	0	1999	27028	10.2047	22	50
157	2014	5.7301	1	1	25.264	0.56006	3.62683	0.897659	0.025644	1.11401	1	1	1999	20314	9.91911	22	50
157	2015	5.26269	0	1	25.2636	0.566712	4.51604	0.996576	-0.029159	1.00344	1	1	1999	19141	9.85964	22	50
157	2016	4.72739	0	1	25.2135	0.576009	4.45204	1.02828	-0.090071	0.972495	1	1	1999	15154	9.62609	22	50
157	2017	4.91998	0	1	25.1439	0.540256	3.57279	1.03364	0.052326	0.967453	1	1	1999	13461	9.50763	22	50
157	2018	5.39816	0	1	25.2608	0.585172	3.25672	1.08844	0.090644	0.905477	1	1	1999	15121	9.62391	22	50
157	2019	5.44242	0	1	25.2458	0.570609	2.12592	0.897492	0.115775	1.11422	1	1	1999	19016	9.85309	22	50
157	2020	5.42495	0	1	25.4792	0.588158	1.78585	0.821904	0.13112	1.21669	1	1	1999	23528	10.066	22	50
158	2007	1.09861	0	0	22.0047	0.549737	1.23015	0.73503	0.016386	1.36049	0	0	1998	20477	9.92711	12	66
158	2008	0.693147	0	0	22.1945	0.484158	1.44957	1.01151	0.000576	0.988617	0	0	1998	18079	9.80256	12	66
158	2009	0	0	0	22.1753	0.455477	1.37976	0.494091	-0.008325	2.02392	0	0	1998	17337	9.76066	12	66
158	2010	1.38629	0	0	22.2798	0.49943	1.28141	0.662026	0.018638	1.51051	0	0	1998	17951	9.79546	12	66
158	2011	0	0	0	22.3893	0.543603	1.1246	0.921071	-0.005728	1.08569	0	0	1998	16741	9.72568	12	66
158	2012	1.60944	0	0	22.4667	0.575353	1.13825	0.998378	-0.024276	1.00162	0	0	1998	13042	9.47601	12	66
158	2013	0	0	0	22.4765	0.576942	0.985633	0.915384	-0.041779	1.09244	0	0	1998	8768	9.07898	12	66
158	2014	0	0	0	22.4376	0.554528	0.845421	0.556805	-0.049437	1.79596	0	0	1998	5826	8.67026	12	66
158	2015	0.693147	0	0	23.1159	0.503495	1.22915	0.486325	0.001453	2.05624	0	0	1998	5782	8.66268	12	66
158	2016	1.79176	0	0	23.273	0.551411	1.16674	0.676861	-0.007796	1.47741	0	0	1998	5911	8.68474	12	66
158	2017	1.60944	0	0	23.2719	0.52987	1.13637	0.74546	0.028865	1.34145	0	0	1998	5054	8.52813	12	66
158	2018	2.48491	0	0	23.3725	0.569219	1.46464	0.850217	0.022356	1.17617	0	0	1998	5092	8.53562	12	66
158	2019	1.94591	0	0	23.3734	0.581776	1.49857	0.74316	0.010496	1.34561	0	0	1998	5084	8.53405	12	66
158	2020	2.07944	0	0	23.4243	0.594665	1.50705	0.796192	0.017735	1.25598	0	0	1998	5007	8.51879	12	66
159	2007	0	0	1	20.9801	0.531397	1.5137	0.493274	0.11715	2.02727	0	0	1999	2770	7.92696	14	36
159	2008	0	0	1	21.3465	0.456378	2.42021	0.805814	0.233007	1.24098	0	0	1999	2153	7.67508	14	36
159	2009	0	1	1	21.5571	0.493682	4.44832	0.407301	0.263837	2.45519	1	1	1999	1931	7.56631	14	36
159	2010	0	0	1	21.9003	0.467699	4.34388	0.368622	0.581741	2.7128	1	1	1999	536	6.286	14	36
159	2011	0	0	1	21.8792	0.362134	2.5667	0.628201	0.301521	1.59185	1	1	1999	591	6.38351	14	36
159	2012	0	0	1	21.8175	0.302494	2.1331	0.74726	0.081076	1.33822	1	1	1999	573	6.35263	14	36
159	2013	0	0	1	21.8162	0.30427	2.79182	0.678587	0.050639	1.47365	1	1	1999	593	6.38688	14	36
159	2014	0	0	1	21.8112	0.264477	2.52274	0.522744	0.165121	1.91298	1	1	1999	671	6.51026	14	36
159	2015	0	0	1	21.8047	0.260288	4.33843	0.562551	0.11321	1.77762	1	1	1999	614	6.42162	14	36
159	2016	0	0	1	21.8599	0.292732	5.95611	0.623012	0.094483	1.60511	1	1	1999	529	6.27288	14	36
159	2017	0	0	1	21.8344	0.310459	8.55244	0.873267	-0.202521	1.14513	1	1	1999	400	5.99396	14	36
159	2018	0	0	1	21.7312	0.218467	4.97646	1.04224	0.133266	0.959474	1	1	1999	315	5.75574	14	36
159	2019	0	0	1	21.759	0.224618	6.54534	0.836457	0.07876	1.19552	1	1	1999	295	5.69036	14	36
159	2020	0	0	1	21.7089	0.181153	4.85681	0.909347	0.179942	1.09969	1	1	1999	258	5.55683	14	36
166	2007	0	0	1	0	0	0	0	0	0	0	0	1996	0	0	14	75
166	2008	0	0	1	0	0	0	0	0	0	0	0	1996	0	0	14	75
166	2009	0	0	1	0	0	0	0	0	0	0	0	1996	0	0	14	75
166	2010	0	0	1	0	0	0	0	0	0	0	0	1996	0	0	14	75
166	2011	0	0	1	0	0	0	0	0	0	0	0	1996	0	0	14	75
166	2012	0	0	1	0	0	0	0	0	0	0	0	1996	0	0	14	75
166	2013	0	0	1	0	0	0	0	0	0	0	0	1996	0	0	14	75
166	2014	0	0	1	25.661	0.837511	18.8464	0	0.581741	0	0	0	1996	11055	9.31073	14	75
166	2015	0	0	1	26.1563	0.844513	14.6127	0.933754	0.581741	1.07095	0	0	1996	14807	9.60292	14	75
166	2016	0	1	1	26.1563	0.803719	23.2978	0.915018	0.527424	1.09288	1	1	1996	13831	9.53474	14	75
166	2017	0	0	1	26.1563	0.809945	27.643	0.941223	0.581741	1.06245	1	1	1996	14129	9.55606	14	75
166	2018	0	0	1	26.1563	0.795252	27.643	0.950156	0.461287	1.05246	1	1	1996	13594	9.51746	14	75
166	2019	0	0	1	26.1563	0.781665	20.8925	0.908709	0.373774	1.10046	1	1	1996	13022	9.47447	14	75
166	2020	0	0	1	26.1563	0.816563	21.9089	0.928345	0.418754	1.07719	1	1	1996	11707	9.36803	14	75
301	2007	0	0	0	21.8691	0.275575	1.04779	0.271345	0.051557	3.68535	0	0	1905	5099	8.537	12	64
301	2008	0	0	0	22.0618	0.353383	4.69248	0.756313	0.049481	1.3222	0	0	1905	563	6.33505	12	64
301	2009	0	0	0	22.0777	0.359717	5.21303	0.390515	0.100795	2.56072	0	0	1905	602	6.40192	12	64
301	2010	0	0	0	22.043	0.319968	4.08303	0.505031	0.108949	1.98008	0	0	1905	619	6.42972	12	64
301	2011	0	0	0	21.971	0.265155	3.24678	0.792322	0.142036	1.26211	0	0	1905	625	6.43935	12	64
301	2012	0	0	0	21.9994	0.247966	4.09309	0.770034	0.240333	1.29864	0	0	1905	625	6.43935	12	64
301	2013	0	0	0	22.0226	0.191626	3.57031	0.792741	0.287541	1.26145	0	0	1905	600	6.3986	12	64
301	2014	0	0	0	22.1063	0.215455	5.07574	0.562789	0.382377	1.77687	0	0	1905	613	6.42	12	64
301	2015	0	0	0	22.2066	0.264025	6.35204	0.489895	0.36923	2.04125	0	0	1905	627	6.44254	12	64
301	2016	0	0	0	22.3262	0.302185	6.26364	0.619518	0.262806	1.61416	0	0	1905	655	6.48616	12	64
301	2017	0	0	0	22.2083	0.186972	3.97054	0.605306	0.22127	1.65206	0	0	1905	573	6.35263	12	64
301	2018	0	0	0	23.8084	0.407513	1.18595	0.888884	0.059786	1.12501	0	0	1905	13118	9.48182	12	64
301	2019	1.09861	0	0	24.2798	0.563384	1.40801	0.954139	0.076248	1.04806	0	0	1905	15931	9.67609	12	64
301	2020	2.63906	0	0	24.8653	0.64172	2.76303	0.917179	0.018627	1.0903	0	0	1905	18597	9.83081	12	64
333	2007	0	0	1	0	0	0	0	0	0	0	0	2000	0	0	12	22
333	2008	0	0	1	0	0	0	0	0	0	0	0	2000	0	0	12	22
333	2009	0	0	1	0	0	0	0	0	0	0	0	2000	0	0	12	22
333	2010	0	0	1	0	0	0	0	0	0	0	0	2000	0	0	12	22
333	2011	0	0	1	0	0	0	0	0	0	0	0	2000	0	0	12	22
333	2012	0	0	1	0	0	0	0	0	0	0	0	2000	0	0	12	22
333	2013	6.65415	1	1	25.2974	0.596883	0.801372	0.840404	0.077071	1.1899	1	1	2000	109085	10.7459	12	22
333	2014	7.40001	0	1	25.5132	0.61983	0.849112	0.763738	0.094944	1.30935	1	1	2000	108120	10.7459	12	22
333	2015	6.98841	0	1	25.5818	0.565113	0.930662	0.744953	0.107749	1.34237	1	1	2000	93299	10.7459	12	22
333	2016	7.50879	0	1	25.8626	0.595683	1.07266	0.612159	0.10963	1.63356	1	1	2000	96418	10.7459	12	22
333	2017	8.22094	0	1	26.1563	0.665768	1.03072	0.477323	0.089849	2.09502	1	1	2000	101826	10.7459	12	22
333	2018	7.58274	0	1	26.1563	0.649397	1.01554	0.63981	0.09845	1.56297	1	1	2000	114765	10.7459	12	22
333	2019	6.79122	0	1	26.1563	0.644	1.08533	0.508781	0.106691	1.96548	1	1	2000	134897	10.7459	12	22
333	2020	6.78333	0	1	26.1563	0.655263	1.26796	0.394548	0.110806	2.53455	1	1	2000	149239	10.7459	12	22
338	2007	3.3673	0	1	23.8333	0.580443	0.766299	0.650861	0.109571	1.53643	0	0	2002	8896	9.09347	10	77
338	2008	2.07944	0	1	24.0998	0.613005	0.88348	0.959638	0.079256	1.04206	0	0	2002	32027	10.3744	10	77
338	2009	3.21888	0	1	24.3128	0.567584	1.01951	0.738452	0.127466	1.35418	0	0	2002	31995	10.3734	10	77
338	2010	4.36945	0	1	24.6776	0.551952	0.824276	0.663113	0.146101	1.50804	0	0	2002	38174	10.5499	10	77
338	2011	5.32788	0	1	24.843	0.530377	1.02541	0.862871	0.11946	1.15892	0	0	2002	41426	10.6317	10	77
338	2012	5.1985	1	1	24.9178	0.526552	1.37693	0.89277	0.07721	1.12011	1	1	2002	60916	10.7459	10	77
338	2013	5.51343	0	1	25.0866	0.562831	1.34659	0.977865	0.076421	1.02264	1	1	2002	40984	10.621	10	77
338	2014	5.55296	0	1	25.5142	0.660711	1.512	0.943788	0.082751	1.05956	1	1	2002	64817	10.7459	10	77
338	2015	5.46383	0	1	25.4671	0.636761	1.55824	1.01432	0.034972	0.985881	1	1	2002	42446	10.656	10	77
338	2016	5.85507	0	1	25.8231	0.728267	1.75987	1.01584	0.044196	0.984405	1	1	2002	39219	10.5769	10	77
338	2017	5.75257	0	1	25.9684	0.702829	1.25116	0.971414	0.068516	1.02943	1	1	2002	41402	10.6311	10	77
338	2018	6.20658	0	1	26.0476	0.696705	1.28897	1.00179	0.085421	0.998213	1	1	2002	42103	10.6479	10	77
338	2019	6.85224	0	1	26.1563	0.705383	1.35828	0.887311	0.081187	1.127	1	1	2002	43822	10.6879	10	77
338	2020	6.83303	0	1	26.1563	0.702924	1.37095	0.918609	0.063095	1.0886	1	1	2002	45361	10.7224	10	77
400	2007	0.693147	0	1	22.2609	0.49966	1.89581	0	0.071477	0	0	0	1996	2636	7.8774	18	58
400	2008	0.693147	0	1	22.2793	0.50229	1.82215	0.722265	0.040952	1.38453	0	0	1996	2649	7.88232	18	58
400	2009	1.38629	0	1	22.2504	0.449573	1.51501	0.519999	0.072305	1.92308	0	0	1996	2758	7.92262	18	58
400	2010	0.693147	0	1	22.4733	0.520769	1.49262	0.456116	0.052314	2.19242	0	0	1996	6054	8.70864	18	58
400	2011	2.19722	0	1	22.6793	0.580492	1.62107	0.698561	0.070939	1.43151	0	0	1996	6020	8.70301	18	58
400	2012	0	0	1	22.6585	0.539772	1.04745	0.616826	0.080993	1.6212	0	0	1996	5479	8.60886	18	58
400	2013	2.30259	0	1	22.8384	0.539619	1.15882	0.472826	0.104322	2.11494	0	0	1996	5169	8.55063	18	58
400	2014	3.71357	0	1	23.1021	0.422345	1.29106	0.562522	0.158056	1.77771	0	0	1996	5990	8.69801	18	58
400	2015	3.3673	0	1	23.248	0.449712	1.69981	0.573069	0.106926	1.74499	0	0	1996	5919	8.68609	18	58
400	2016	3.49651	0	1	23.3836	0.472021	1.48858	0.645235	0.100661	1.54982	0	0	1996	5890	8.68118	18	58
400	2017	3.71357	0	1	23.4517	0.469273	1.48186	0.747384	0.07634	1.338	0	0	1996	5662	8.64171	18	58
400	2018	3.49651	0	1	23.4027	0.426969	1.77409	0.959776	0.037536	1.04191	0	0	1996	5422	8.5984	18	58
400	2019	3.89182	0	1	23.4373	0.42498	1.48577	0.873629	0.054245	1.14465	0	0	1996	5383	8.59119	18	58
400	2020	3.91202	1	1	23.545	0.452629	1.50173	0.757475	0.079356	1.32018	1	1	1996	5547	8.62119	18	58
401	2007	0	0	1	22.9192	0.671035	2.32828	0.496967	0.094492	2.01221	0	0	1994	7414	8.91126	17	86
401	2008	0	0	1	23.2678	0.504574	2.78783	0.827983	0.087736	1.20775	0	0	1994	8052	8.9938	17	86
401	2009	0	1	1	23.7968	0.643191	3.11591	0.579611	0.163707	1.72529	1	1	1994	12840	9.4604	17	86
401	2010	0	0	1	24.1328	0.692911	2.73428	0.609784	0.156942	1.63993	1	1	1994	15794	9.66745	17	86
401	2011	0	0	1	24.3628	0.654412	2.42083	0.843665	0.111133	1.1853	1	1	1994	17390	9.76371	17	86
401	2012	0	0	1	24.4491	0.677956	2.84015	0.898184	-0.010445	1.11336	1	1	1994	18066	9.80184	17	86
401	2013	0	0	1	24.4867	0.677456	2.74298	1.05443	-0.001775	0.948378	1	1	1994	18064	9.80173	17	86
401	2014	0	0	1	24.5087	0.694987	2.81232	0.921437	-0.053541	1.08526	1	1	1994	19061	9.85545	17	86
401	2015	0	0	1	24.4437	0.725467	3.71627	0.924859	-0.178965	1.08125	1	1	1994	16477	9.70978	17	86
401	2016	0	0	1	24.4485	0.730765	3.36275	0.895001	-0.03545	1.11732	1	1	1994	14536	9.58445	17	86
401	2017	0.693147	0	1	24.4377	0.725263	2.68378	0	0.024677	0	1	1	1994	14224	9.56276	17	86
401	2018	1.60944	0	1	24.8503	0.615594	2.0096	1.08844	0.11138	0.884719	1	1	1994	20141	9.91056	17	86
401	2019	2.89037	0	1	24.8298	0.525172	1.76003	1.08844	0.182777	0.902603	1	1	1994	24153	10.0922	17	86
401	2020	2.63906	0	1	24.7999	0.454608	1.66144	1.08844	0.190401	0.778126	1	1	1994	23442	10.0623	17	86
402	2007	0	0	1	23.3527	0.646314	3.29028	0.472424	0.265651	2.11674	0	0	1996	601	6.40026	4	13
402	2008	0	1	1	24.0374	0.461092	4.91482	0.9015	0.245037	1.10926	1	1	1996	734	6.59987	4	13
402	2009	0	0	1	24.4693	0.623564	6.79678	0.755957	0.302575	1.32283	1	1	1996	883	6.78446	4	13
402	2010	0	0	1	24.7154	0.681675	6.67893	0.951428	0.278704	1.05105	1	1	1996	1781	7.48549	4	13
402	2011	0	0	1	24.813	0.690309	6.19699	1.00305	0.298157	0.99696	1	1	1996	2492	7.82124	4	13
402	2012	0	0	1	24.9722	0.699479	4.06353	1.00882	0.207279	0.991255	1	1	1996	2621	7.87169	4	13
402	2013	0	0	1	25.0549	0.678514	3.82599	1.08844	0.235722	0.886732	1	1	1996	2489	7.82004	4	13
402	2014	0	0	1	25.1959	0.693987	3.97476	0.897153	0.186797	1.11464	1	1	1996	2541	7.84071	4	13
402	2015	0	0	1	25.3837	0.72555	6.78962	0.950913	0.204884	1.05162	1	1	1996	2732	7.91315	4	13
402	2016	0	0	1	25.4492	0.724098	5.68368	1.00307	0.211356	0.996939	1	1	1996	3430	8.14061	4	13
402	2017	0	0	1	25.5533	0.730814	4.90669	1.004	0.216355	0.996014	1	1	1996	3415	8.13623	4	13
402	2018	0	0	1	25.724	0.749551	6.71661	1.08844	0.243486	0.879203	1	1	1996	3557	8.17695	4	13
402	2019	0	0	1	25.8108	0.759361	6.18659	1.08844	0.219826	0.909225	1	1	1996	3867	8.26049	4	13
402	2020	0	0	1	25.8544	0.764757	9.33748	1.08844	0.18521	0.878743	1	1	1996	3548	8.17442	4	13
403	2007	0	0	0	21.2298	0.936627	2.57273	0	-0.048896	0	0	0	1905	1460	7.28688	12	64
403	2008	0	0	0	20.9178	0.854078	2.09878	0	-6.4e-05	0	0	0	1905	2809	7.94094	12	64
403	2009	0	0	0	20.9478	0.890046	2.68677	0	-0.043745	0	0	0	1905	2316	7.74803	12	64
403	2010	0	0	0	20.6457	0.703921	1.69591	0	-0.016353	0	0	0	1905	972	6.88038	12	64
403	2011	0	0	0	20.6833	0.705722	2.08387	0	0.115423	0	0	0	1905	983	6.89163	12	64
403	2012	0.693147	0	0	20.789	0.730624	2.27308	0	0.11309	0	0	0	1905	641	6.46459	12	64
403	2013	0	0	0	20.8948	0.703759	2.48507	0.336315	0.123223	2.9734	0	0	1905	798	6.68336	12	64
403	2014	1.09861	0	0	20.9004	0.615809	2.43885	0.289801	0.204805	3.45065	0	0	1905	742	6.6107	12	64
403	2015	0	0	0	20.9586	0.584694	2.52926	0.20252	0.136562	4.93778	0	0	1905	706	6.56103	12	64
403	2016	0.693147	0	0	20.9698	0.588208	2.28005	0.180475	0.090595	5.54093	0	0	1905	651	6.48004	12	64
403	2017	1.09861	0	0	21.0013	0.589444	1.92679	0.153417	0.122029	6.51818	0	0	1905	1111	7.01392	12	64
403	2018	1.38629	0	0	20.999	0.529828	1.53232	0.17819	0.108697	5.61199	0	0	1905	1063	6.96979	12	64
403	2019	0.693147	0	0	20.9636	0.369631	1.38878	0.137626	0.196622	6.96649	0	0	1905	875	6.77537	12	64
403	2020	1.09861	0	0	21.2256	0.414924	1.57402	0.086037	0.209818	6.96649	0	0	1905	902	6.80572	12	64
404	2007	0	0	0	21.6028	0.744038	0.905039	0.646552	0.019616	1.54667	0	0	1996	4228	8.34972	12	58
404	2008	1.09861	0	0	21.455	0.673729	0.675039	0.896056	0.022338	1.116	0	0	1996	4871	8.49126	12	58
404	2009	1.09861	0	0	21.7149	0.688138	0.827929	0.668733	0.059632	1.49537	0	0	1996	5792	8.66441	12	58
404	2010	1.38629	0	0	22.002	0.752424	0.778028	0.713212	0.01798	1.40211	0	0	1996	6173	8.7281	12	58
404	2011	2.07944	0	0	22.1623	0.776426	0.785516	0.92258	0.004843	1.08392	0	0	1996	6343	8.75526	12	58
404	2012	1.38629	0	0	22.277	0.763796	0.84427	0.896952	0.033323	1.11489	0	0	1996	5983	8.69684	12	58
404	2013	1.94591	0	0	22.5741	0.609224	0.948646	0.920011	0.03724	1.08694	0	0	1996	6122	8.71981	12	58
404	2014	2.56495	0	0	22.611	0.591573	0.943114	0.80374	0.046146	1.24418	0	0	1996	6679	8.80687	12	58
404	2015	1.94591	0	0	22.665	0.574696	1.01668	0.776628	0.05427	1.28762	0	0	1996	6685	8.80777	12	58
404	2016	2.48491	0	0	22.8154	0.598875	1.1633	0.776003	0.0629	1.28866	0	0	1996	6447	8.77153	12	58
404	2017	3.29584	0	0	23.0237	0.602868	1.22973	0.960247	0.030112	1.0414	0	0	1996	6441	8.7706	12	58
404	2018	3.93183	0	0	23.0352	0.582463	1.13277	1.08844	0.022444	0.848913	0	0	1996	7737	8.9539	12	58
404	2019	3.58352	0	0	23.0504	0.584174	1.06875	1.08844	0.012566	0.852719	0	0	1996	7802	8.96226	12	58
404	2020	4.07754	0	0	23.1155	0.596269	1.04643	1.08811	0.019955	0.919028	0	0	1996	7788	8.96047	12	58
406	2007	0	0	0	0	0	0	0	0	0	0	0	1993	0	0	12	63
406	2008	0	0	0	0	0	0	0	0	0	0	0	1993	0	0	12	63
406	2009	0	0	0	0	0	0	0	0	0	0	0	1993	0	0	12	63
406	2010	0	0	0	0	0	0	0	0	0	0	0	1993	0	0	12	63
406	2011	0	0	0	0	0	0	0	0	0	0	0	1993	0	0	12	63
406	2012	0	0	0	0	0	0	0	0	0	0	0	1993	0	0	12	63
406	2013	0	0	0	0	0	0	0	0	0	0	0	1993	0	0	12	63
406	2014	0	0	0	0	0	0	0	0	0	0	0	1993	0	0	12	63
406	2015	0	0	0	0	0	0	0	0	0	0	0	1993	0	0	12	63
406	2016	0	0	0	0	0	0	0	0	0	0	0	1993	0	0	12	63
406	2017	0	0	0	0	0	0	0	0	0	0	0	1993	0	0	12	63
406	2018	0	0	0	0	0	0	0	0	0	0	0	1993	0	0	12	63
406	2019	0	0	0	0	0	0	0	0	0	0	0	1993	0	0	12	63
406	2020	0	0	0	0	0	0	0	0	0	0	0	1993	0	0	12	63
407	2007	0	0	1	21.5628	0.677141	1.85872	0.41361	0.03395	2.41774	0	0	1994	1380	7.23056	10	46
407	2008	0	0	1	21.464	0.550517	1.16565	0.685333	0.215972	1.45914	0	0	1994	1646	7.40671	10	46
407	2009	1.38629	0	1	21.6025	0.52568	1.65012	0.429836	0.187116	2.32647	0	0	1994	1749	7.46737	10	46
407	2010	1.60944	0	1	21.8594	0.5325	1.44703	0.547268	0.143248	1.82726	0	0	1994	1653	7.41095	10	46
407	2011	1.94591	1	1	21.8656	0.552447	1.3693	0.745433	-0.011659	1.3415	1	1	1994	1551	7.3473	10	46
407	2012	1.79176	0	1	21.8786	0.585817	1.45208	0.523343	-0.075138	1.91079	1	1	1994	1552	7.34794	10	46
407	2013	1.09861	0	1	21.9735	0.615876	1.56352	0.614605	0.01742	1.62706	1	1	1994	1588	7.37086	10	46
407	2014	1.09861	0	1	22.1349	0.506253	1.4284	0.642952	0.020421	1.55533	1	1	1994	1466	7.29098	10	46
407	2015	1.94591	0	1	22.1468	0.494332	1.65444	0.528582	0.011188	1.89185	1	1	1994	1535	7.33694	10	46
407	2016	1.60944	0	1	22.1825	0.41451	1.62373	0.504326	-0.094619	1.98284	1	1	1994	1609	7.38399	10	46
407	2017	0	0	1	22.3417	0.465132	1.31796	0.596647	0.093499	1.67603	1	1	1994	1481	7.30115	10	46
407	2018	0	0	1	22.5838	0.574102	1.37453	0.930903	0.050403	1.07423	1	1	1994	2001	7.6019	10	46
407	2019	0.693147	0	1	22.5965	0.552642	1.21709	0.967305	0.053509	1.0338	1	1	1994	2121	7.66011	10	46
407	2020	1.60944	0	1	22.6332	0.570321	1.46909	0.889972	0.066251	1.12363	1	1	1994	2071	7.63627	10	46
408	2007	0	0	1	20.7733	0.638465	1.56508	0.681029	-0.051848	1.46837	0	0	1996	3800	8.24302	30	86
408	2008	0	0	1	20.3692	0.609795	0.777372	0.622416	-0.133901	1.60664	0	0	1996	3510	8.16366	30	86
408	2009	0	0	1	20.0575	0.739263	3.61333	0.195549	-0.84847	5.1138	0	0	1996	3458	8.14874	30	86
408	2010	0	0	1	19.9045	0.62671	1.97644	0.135749	0.215709	6.96649	0	0	1996	1824	7.50934	30	86
408	2011	0	0	1	19.8743	0.600549	1.95438	0.21553	0.094216	4.63972	0	0	1996	95	4.56435	30	86
408	2012	0	0	1	19.9271	0.607177	13.5636	0.201874	0.52392	4.95358	0	0	1996	96	4.57471	30	86
408	2013	0	0	1	20.173	0.664357	2.99452	0.305263	-0.120701	3.27586	0	0	1996	103	4.64439	30	86
408	2014	0	0	1	19.939	0.69855	8.05804	0.152881	-0.84847	6.54104	0	0	1996	46	3.85015	30	86
408	2015	0	0	1	19.9552	0.833984	3.86896	0.116568	-0.489475	6.96649	0	0	1996	39	3.68888	30	86
408	2016	0	0	1	22.7194	0.186463	2.82791	0.704617	0.417053	1.41921	0	0	1996	1894	7.54697	30	86
408	2017	0	0	1	22.7703	0.156207	2.44065	0.54592	0.456853	1.83177	0	0	1996	1776	7.48268	30	86
408	2018	1.09861	0	1	22.9624	0.207796	3.5013	0.737207	0.380536	1.35647	0	0	1996	1710	7.44483	30	86
408	2019	0	1	1	22.9896	0.180113	4.77745	0.856428	0.214686	1.16764	1	1	1996	1707	7.44308	30	86
408	2020	0	0	1	22.884	0.08764	4.55881	0.819411	0.178281	1.22039	1	1	1996	1603	7.38026	30	86
409	2007	0	0	1	18.0281	0.190932	0	0	0	0	0	0	1993	11	2.48491	10	91
409	2008	0.693147	0	1	17.9976	0.189893	4.28737	0.163877	-0.127121	6.10214	0	0	1993	12	2.56495	10	91
409	2009	1.94591	0	1	17.7692	0.207246	3.42127	0.116568	-0.84847	6.96649	0	0	1993	9	2.30259	10	91
409	2010	2.07944	0	1	17.6909	0.250909	2.54223	0.116568	-0.298235	6.96649	0	0	1993	9	2.30259	10	91
409	2011	1.60944	0	1	17.6633	0.110442	0.539009	0.116568	0.00411	6.96649	0	0	1993	21	3.09104	10	91
409	2012	1.09861	0	1	20.9043	0.213988	4.00744	0.437251	0.371137	2.28702	0	0	1993	48	3.89182	10	91
409	2013	0	0	1	21.2981	0.383685	4.34415	0.498515	0.417962	2.00596	0	0	1993	57	4.06044	10	91
409	2014	0	0	1	21.9208	0.617375	10.4265	0.599115	-0.077642	1.66913	0	0	1993	54	4.00733	10	91
409	2015	2.19722	0	1	22.4596	0.727898	2.55745	0.624314	0.09238	1.60176	0	0	1993	2357	7.76557	10	91
409	2016	2.83321	0	1	22.5475	0.78185	2.79529	0.604416	-0.090556	1.65449	0	0	1993	2140	7.66903	10	91
409	2017	0	0	1	22.5106	0.818473	4.17641	0.828811	-0.165785	1.20655	0	0	1993	1887	7.54327	10	91
409	2018	1.94591	0	1	22.2907	0.551379	1.56396	0.890688	0.052357	1.12273	0	0	1993	1548	7.34537	10	91
409	2019	1.09861	0	1	22.0673	0.666963	1.72803	0.802906	-0.438294	1.24548	0	0	1993	1450	7.28001	10	91
409	2020	2.3979	1	1	20.7197	0.427478	0.46058	0.454075	0.061345	2.20228	1	1	1993	381	5.94542	10	91
410	2007	0	0	0	22.7146	0.815746	1.24515	0.575462	0.020069	1.73774	0	0	1993	9816	9.19187	12	77
410	2008	1.60944	0	0	22.9563	0.851519	1.42517	0.931039	-0.01923	1.07407	0	0	1993	12263	9.41442	12	77
410	2009	1.79176	0	0	22.9156	0.841649	1.49829	0.657242	0.004689	1.52151	0	0	1993	13459	9.50748	12	77
410	2010	2.63906	0	0	23.073	0.852209	1.30269	0.678417	0.003679	1.47402	0	0	1993	13830	9.53467	12	77
410	2011	2.07944	0	0	23.2373	0.868213	1.28556	0.854782	0.008144	1.16989	0	0	1993	14893	9.60871	12	77
410	2012	2.3979	0	0	23.2976	0.875378	1.6852	0.884046	0.001644	1.13116	0	0	1993	14380	9.57366	12	77
410	2013	1.79176	0	0	23.5189	0.833668	2.2188	0.930943	-0.005789	1.07418	0	0	1993	14252	9.56472	12	77
410	2014	0	0	0	23.7263	0.863882	2.57789	0.752947	-0.00648	1.32811	0	0	1993	14022	9.54845	12	77
410	2015	1.60944	0	0	23.8274	0.89864	3.49154	0.577205	-0.125636	1.73249	0	0	1993	13070	9.47815	12	77
410	2016	2.70805	0	0	23.934	0.936627	3.97169	0.731817	-0.244179	1.36646	0	0	1993	12385	9.42432	12	77
410	2017	3.13549	0	0	23.7872	0.936627	5.11088	0.774403	-0.020554	1.29132	0	0	1993	11877	9.38244	12	77
410	2018	2.94444	0	0	23.7384	0.936627	4.06637	0.818355	-0.15375	1.22196	0	0	1993	8338	9.0287	12	77
410	2019	2.56495	0	0	22.699	0.848012	7.19674	0.410596	-0.84847	2.43548	0	0	1993	7965	8.98294	12	77
410	2020	2.19723	0	0	22.438	0.936627	4.13609	0.486826	-0.525354	2.05412	0	0	1993	4597	8.43338	12	77
411	2007	0	0	0	20.989	0.794352	0.385627	0.599565	0.013759	1.66788	0	0	1995	439	6.08678	12	69
411	2008	0	0	0	21.1096	0.808319	0.35901	0.758581	0.013127	1.31825	0	0	1995	578	6.3613	12	69
411	2009	0	0	0	21.3376	0.812174	0.364073	0.621148	0.016852	1.60992	0	0	1995	628	6.44413	12	69
411	2010	0	0	0	21.6259	0.81415	0.371483	0.597705	0.016986	1.67307	0	0	1995	934	6.84055	12	69
411	2011	0	0	0	22.0259	0.750787	0.431491	0.771853	0.061171	1.29558	0	0	1995	1570	7.35947	12	69
411	2012	0	0	0	22.1367	0.745088	0.388123	0.85658	0.018244	1.16743	0	0	1995	1658	7.41397	12	69
411	2013	0	0	0	22.2914	0.740446	0.387864	0.835831	0.018971	1.19641	0	0	1995	1882	7.54062	12	69
411	2014	0	0	0	22.3741	0.737726	0.370271	0	0.012685	0	0	0	1995	1913	7.55695	12	69
411	2015	0	0	0	22.5356	0.752556	0.396017	0.60505	0.013583	1.65276	0	0	1995	2002	7.6024	12	69
411	2016	0	0	0	22.6673	0.757153	0.40488	0.707696	0.015055	1.41304	0	0	1995	1981	7.59186	12	69
411	2017	0	0	0	22.9297	0.790254	0.480416	0.803482	0.014407	1.24458	0	0	1995	2432	7.79688	12	69
411	2018	0	0	0	22.9197	0.768319	0.438827	0.943509	0.014925	1.05987	0	0	1995	2400	7.78364	12	69
411	2019	0	0	0	23.1	0.72408	0.437766	0.995528	0.018992	1.00449	0	0	1995	2740	7.91608	12	69
411	2020	0	0	0	23.1437	0.715042	0.449863	0.892999	0.018723	1.11982	0	0	1995	2710	7.90507	12	69
413	2007	0	0	1	19.8896	0.401233	1.90431	0.319668	0.082594	3.12824	0	0	1992	677	6.51915	17	86
413	2008	0	0	1	19.8228	0.347825	1.98019	0.527558	0.025226	1.89553	0	0	1992	660	6.49375	17	86
413	2009	0	0	1	19.7131	0.362231	5.87004	0.117836	-0.522587	6.96649	0	0	1992	638	6.45991	17	86
413	2010	0	0	1	19.7421	0.363774	4.78442	0.116568	-0.116626	6.96649	0	0	1992	565	6.33859	17	86
413	2011	0	0	1	19.7401	0.305501	3.58258	0.116568	0.142362	6.96649	0	0	1992	588	6.37843	17	86
413	2012	0.693147	0	1	21.4468	0.755861	2.64683	0.377264	0.388968	2.65066	0	0	1992	1896	7.54803	17	86
413	2013	1.60944	0	1	22.9242	0.349694	9.69307	0.745576	0.428058	1.34125	0	0	1992	2531	7.83676	17	86
413	2014	0.693147	1	1	23.2464	0.480613	5.81701	0	0.300484	0	1	1	1992	2943	7.98752	17	86
413	2015	2.94444	0	1	24.0836	0.49437	6.19298	0.725466	0.230787	1.37842	1	1	1992	5050	8.52734	17	86
413	2016	3.2581	0	1	24.5697	0.507345	6.78512	0.701493	0.17041	1.42553	1	1	1992	4461	8.40335	17	86
413	2017	3.82864	0	1	24.9381	0.526364	3.90412	0.817715	0.131472	1.22292	1	1	1992	7931	8.97866	17	86
413	2018	4.23411	0	1	25.0079	0.539472	2.57255	1.08844	0.096685	0.903347	1	1	1992	8606	9.06033	17	86
413	2019	4.40672	0	1	24.9393	0.534897	3.86567	1.08844	-0.071116	0.833206	1	1	1992	4986	8.51459	17	86
413	2020	2.99573	0	1	24.895	0.558631	9.19727	1.08844	-0.434664	0.802414	1	1	1992	4557	8.42464	17	86
415	2007	0	0	0	20.8945	0.572603	3.43765	0.422407	0.059651	2.36738	0	0	1905	1205	7.09506	12	67
415	2008	0	0	0	20.8108	0.654681	4.60414	0.620829	-0.346246	1.61075	0	0	1905	1285	7.15929	12	67
415	2009	0	0	0	20.8664	0.745751	4.5353	0.326045	-0.225318	3.06706	0	0	1905	1026	6.9344	12	67
415	2010	0	0	0	20.9715	0.782727	4.00994	0.300149	-0.007464	3.33167	0	0	1905	904	6.80793	12	67
415	2011	0	0	0	23.6473	0.541802	17.4196	1.00172	0.423676	0.998287	0	0	1905	42	3.7612	12	67
415	2012	0	0	0	24.1245	0.680917	12.0404	1.01432	0.302499	0.985885	0	0	1905	179	5.19296	12	67
415	2013	0	0	0	24.7685	0.853207	8.95874	0.990164	0.227738	1.00993	0	0	1905	503	6.22258	12	67
415	2014	0	0	0	24.9387	0.81397	9.88341	0.890373	0.180164	1.12312	0	0	1905	482	6.18002	12	67
415	2015	0	0	0	25.6053	0.753311	13.6557	1.00354	0.190694	0.996472	0	0	1905	530	6.27476	12	67
415	2016	0	0	0	26.1015	0.825802	8.9305	0.985149	0.123465	1.01507	0	0	1905	640	6.46303	12	67
415	2017	0	0	0	26.1563	0.882109	8.35953	0.99965	0.113717	1.00035	0	0	1905	800	6.68586	12	67
415	2018	1.09861	0	0	26.1563	0.807246	6.92211	1.07053	0.065542	0.93412	0	0	1905	818	6.70808	12	67
415	2019	0	0	0	26.1563	0.794467	6.84327	1.07196	0.097401	0.932873	0	0	1905	652	6.48158	12	67
415	2020	0	0	0	26.1563	0.833928	9.12593	1.06523	-0.358705	0.938769	0	0	1905	612	6.41836	12	67
417	2007	0	0	0	21.6352	0.595032	0.627471	0.547905	0.053633	1.82513	0	0	1996	6018	8.70268	12	85
417	2008	0	0	0	21.9295	0.644616	0.662356	0.710537	0.046138	1.40739	0	0	1996	6886	8.83739	12	85
417	2009	0	0	0	22.0299	0.645623	0.627627	0.393293	0.065566	2.54263	0	0	1996	6945	8.84592	12	85
417	2010	0	0	0	22.2214	0.630959	0.633492	0.369333	0.06732	2.70758	0	0	1996	7762	8.95712	12	85
417	2011	0	0	0	22.5432	0.565579	0.721701	0.589632	0.088868	1.69597	0	0	1996	7960	8.98231	12	85
417	2012	0	0	0	22.62	0.539711	0.731914	0.736937	0.066221	1.35697	0	0	1996	8396	9.03563	12	85
417	2013	0	0	0	22.7405	0.540901	0.758597	0.839658	0.061562	1.19096	0	0	1996	8101	8.99987	12	85
417	2014	0	0	0	22.7964	0.532677	0.79719	0.74329	0.059113	1.34537	0	0	1996	8213	9.0136	12	85
417	2015	0	0	0	22.8389	0.530825	0.849475	0.642036	0.046025	1.55755	0	0	1996	8280	9.02172	12	85
417	2016	0	0	0	22.9452	0.551745	0.947588	0.780664	0.050675	1.28096	0	0	1996	7980	8.98482	12	85
417	2017	0	0	0	23.0354	0.572341	0.971744	0.836479	0.041411	1.19549	0	0	1996	9248	9.13227	12	85
417	2018	0	0	0	23.0757	0.575794	0.98406	1.08844	0.042064	0.897159	0	0	1996	9558	9.16524	12	85
417	2019	0	0	0	23.1047	0.562743	0.991921	1.08844	0.036592	0.918164	0	0	1996	9561	9.16555	12	85
417	2020	0	0	0	23.1326	0.564571	1.75775	1.08844	0.044791	0.902535	0	0	1996	8842	9.08738	12	85
418	2007	1.60944	0	1	22.0542	0.545915	0.756799	0.60349	0.085326	1.65703	0	0	1993	1597	7.37651	15	58
418	2008	1.79176	0	1	21.929	0.492168	0.777847	0.963241	0.009759	1.03816	0	0	1993	1153	7.05099	15	58
418	2009	0.693147	1	1	22.0787	0.506345	0.886494	0.463665	0.045671	2.15673	1	1	1993	970	6.87833	15	58
418	2010	2.07944	0	1	22.8029	0.561231	0.714276	0.642902	0.059652	1.55545	1	1	1993	1423	7.26122	15	58
418	2011	2.70805	0	1	22.9365	0.566435	0.833227	0.940094	0.054053	1.06372	1	1	1993	1073	6.97914	15	58
418	2012	3.2581	0	1	22.8519	0.494206	1.21795	0.933344	0.058618	1.07142	1	1	1993	8747	9.07658	15	58
418	2013	4.86753	0	1	22.9449	0.508342	1.05666	0.874201	0.059744	1.1439	1	1	1993	0	0	15	58
418	2014	5.34711	0	1	23.1548	0.54779	1.053	0.818532	0.084079	1.2217	1	1	1993	8497	9.04759	15	58
418	2015	5.76832	0	1	23.3855	0.582086	1.09108	0.655975	0.092167	1.52445	1	1	1993	7872	8.97119	15	58
418	2016	6.4552	0	1	23.6617	0.631521	1.15617	0.622975	0.095135	1.6052	1	1	1993	7686	8.94729	15	58
418	2017	6.25383	0	1	23.7838	0.614859	0.997836	0.426438	0.09581	2.34501	1	1	1993	9890	9.19938	15	58
418	2018	4.99721	0	1	23.8829	0.586257	0.996826	0.598364	0.104115	1.67122	1	1	1993	11459	9.34662	15	58
418	2019	0	0	1	0	0	0	0	0	0	1	1	1993	0	0	15	58
418	2020	0	0	1	0	0	0	0	0	0	1	1	1993	0	0	15	58
419	2007	0	0	0	21.3744	0.565869	1.20169	0.524781	0.05445	1.90556	0	0	1996	2084	7.64252	12	75
419	2008	0	0	0	21.5597	0.609326	1.27477	0.899244	0.034672	1.11205	0	0	1996	2786	7.93272	12	75
419	2009	0	0	0	21.7748	0.717833	1.19112	0.617728	0.032674	1.61884	0	0	1996	3817	8.24748	12	75
419	2010	0	0	0	21.8825	0.718966	0.978997	0.532172	0.043162	1.87909	0	0	1996	5094	8.53602	12	75
419	2011	0	0	0	21.9957	0.532363	0.957511	0.817945	0.078343	1.22258	0	0	1996	4607	8.43555	12	75
419	2012	0	0	0	22.0336	0.530868	0.957934	0.843053	0.053569	1.18617	0	0	1996	4784	8.47324	12	75
419	2013	0	0	0	22.0622	0.520257	0.894699	0.767842	0.043982	1.30235	0	0	1996	4247	8.3542	12	75
419	2014	0	0	0	22.0529	0.487812	0.879939	0.685709	0.042707	1.45835	0	0	1996	4104	8.31996	12	75
419	2015	0	0	0	22.0695	0.487041	0.922752	0.568291	0.03422	1.75966	0	0	1996	4013	8.29754	12	75
419	2016	0	0	0	22.1039	0.475139	1.05396	0.643874	0.040157	1.5531	0	0	1996	4175	8.33711	12	75
419	2017	0	0	0	22.1479	0.470669	1.05933	0.790907	0.048948	1.26437	0	0	1996	3860	8.25868	12	75
419	2018	0	0	0	22.3181	0.394411	1.3089	1.08844	0.058596	0.844584	0	0	1996	3071	8.03008	12	75
419	2019	0	0	0	22.3529	0.374371	1.4764	1.08844	0.072208	0.861354	0	0	1996	2807	7.94023	12	75
419	2020	0	0	0	22.3971	0.348544	2.48831	1.08844	0.118046	0.824701	0	0	1996	1773	7.48099	12	75
420	2007	0.693147	0	0	21.7173	0.500251	1.22347	0.543751	0.058017	1.83908	0	0	1988	4263	8.35796	12	18
420	2008	1.38629	0	0	21.5775	0.588252	1.31671	1.04441	-0.253786	0.957474	0	0	1988	4396	8.38868	12	18
420	2009	0.693147	0	0	21.7279	0.63713	1.48002	0.741918	-0.01183	1.34786	0	0	1988	4330	8.37355	12	18
420	2010	1.38629	0	0	21.7936	0.686778	1.24949	0.60447	-0.037243	1.65434	0	0	1988	4426	8.39548	12	18
420	2011	1.38629	0	0	21.8338	0.801884	1.31021	0.820972	-0.162257	1.21807	0	0	1988	4081	8.31434	12	18
420	2012	0.693147	0	0	21.9618	0.825412	2.22675	0.874382	-0.160987	1.14366	0	0	1988	3775	8.23642	12	18
420	2013	1.09861	0	0	22.1092	0.936627	2.86642	0.823325	-0.265982	1.21459	0	0	1988	6724	8.81359	12	18
420	2014	0.693147	0	0	21.9198	0.692103	3.19051	0.735999	-0.066829	1.3587	0	0	1988	3694	8.21474	12	18
420	2015	0.693147	0	0	21.6979	0.632747	2.55748	0.569571	-0.04544	1.75571	0	0	1988	3754	8.23084	12	18
420	2016	1.38629	0	0	22.2538	0.417175	3.31347	0.741265	0.015117	1.34904	0	0	1988	3985	8.29054	12	18
420	2017	0	0	0	22.5446	0.550183	2.81193	0.683644	0.041455	1.46275	0	0	1988	4664	8.44784	12	18
420	2018	0	0	0	22.689	0.591152	2.78655	0.911155	0.05474	1.09751	0	0	1988	5302	8.57603	12	18
420	2019	0	0	0	22.8608	0.643893	3.15117	0.879466	0.036115	1.13705	0	0	1988	5520	8.61631	12	18
420	2020	0	0	0	22.8852	0.641798	3.47571	0.93418	-0.110956	1.07046	0	0	1988	5406	8.59545	12	18
421	2007	0	0	0	21.7802	0.681201	1.57067	0.683225	0.018801	1.46365	0	0	1992	3878	8.26333	12	79
421	2008	0	0	0	21.8138	0.66825	1.69142	0.9484	-0.094396	1.05441	0	0	1992	4029	8.30152	12	79
421	2009	0	0	0	21.7127	0.635898	1.71836	0.718183	-0.031657	1.3924	0	0	1992	3089	8.03593	12	79
421	2010	0	0	0	21.8146	0.636461	1.70869	0.766392	-0.041848	1.30482	0	0	1992	4231	8.35043	12	79
421	2011	0	0	0	21.7961	0.621109	1.90429	0.879389	-0.169707	1.13715	0	0	1992	4343	8.37655	12	79
421	2012	0	0	0	21.6751	0.54628	1.47248	0.851206	-0.133712	1.1748	0	0	1992	3661	8.20576	12	79
421	2013	0	0	0	21.6041	0.47894	1.44859	0.883484	-0.117751	1.13188	0	0	1992	3481	8.15536	12	79
421	2014	0	0	0	21.5601	0.387614	1.4692	0.681461	-0.097147	1.46743	0	0	1992	3432	8.14119	12	79
421	2015	0	0	0	22.6228	0.474536	1.67737	0.844171	0.022559	1.18459	0	0	1992	6423	8.7678	12	79
421	2016	0	0	0	22.6752	0.491874	1.81145	0.871739	0.049139	1.14713	0	0	1992	2914	7.97762	12	79
421	2017	0	0	0	23.1139	0.686656	3.02553	0.991287	0.095892	1.00879	0	0	1992	2871	7.96276	12	79
421	2018	0.693147	0	0	23.1599	0.697497	3.25955	1.08594	0.096728	0.920862	0	0	1992	2617	7.87017	12	79
421	2019	1.09861	0	0	23.219	0.705187	3.37539	1.08809	0.070536	0.919042	0	0	1992	3412	8.13535	12	79
421	2020	1.38629	0	0	23.1207	0.649452	1.60753	0.997435	0.125511	1.00257	0	0	1992	3263	8.09071	12	79
422	2007	0	0	1	22.8967	0.68914	1.73172	0.503813	0.125431	1.98486	0	0	1993	2403	7.78489	21	10
422	2008	0	0	1	23.1487	0.722692	1.58565	0.923355	0.055943	1.08301	0	0	1993	2339	7.75791	21	10
422	2009	0	0	1	23.3271	0.727806	1.54281	0.631127	0.058678	1.58447	0	0	1993	3098	8.03884	21	10
422	2010	0	0	1	23.6542	0.724969	1.62372	0.787266	0.095181	1.27022	0	0	1993	3275	8.09438	21	10
422	2011	2.19722	0	1	24.0109	0.736392	1.50743	0.914229	0.081764	1.09382	0	0	1993	4680	8.45127	21	10
422	2012	3.2581	0	1	24.1127	0.734845	1.53209	0.94191	0.077927	1.06167	0	0	1993	3567	8.17976	21	10
422	2013	3.09104	0	1	24.2887	0.788887	1.83376	1.05317	0.011174	0.949511	0	0	1993	15572	9.65329	21	10
422	2014	2.07944	0	1	24.3443	0.79884	2.05559	1.02109	0.001309	0.979343	0	0	1993	10036	9.21403	21	10
422	2015	2.30259	0	1	24.4116	0.798188	2.18021	1.02808	0.000187	0.97269	0	0	1993	9742	9.1843	21	10
422	2016	2.3979	0	1	24.4064	0.828894	2.61976	0.991706	-0.093953	1.00836	0	0	1993	8395	9.03551	21	10
422	2017	3.09104	0	1	24.2061	0.936627	2.72272	0.939386	-0.413393	1.06453	0	0	1993	9871	9.19746	21	10
422	2018	1.38629	0	1	23.8983	0.919167	1.86753	0.97313	0.027753	1.02761	0	0	1993	8442	9.04109	21	10
422	2019	1.79176	0	1	23.8642	0.936627	1.57743	0.939932	0.002053	1.06391	0	0	1993	8401	9.03622	21	10
422	2020	2.83321	1	1	23.815	0.936627	1.59479	0.935037	0.008196	1.06948	1	1	1993	7499	8.92266	21	10
423	2007	0	0	0	21.1976	0.214278	1.16327	0.116958	0.216667	6.96649	0	0	1994	1873	7.53583	12	19
423	2008	0	0	0	21.3615	0.234181	1.12291	0.304754	0.203437	3.28133	0	0	1994	2687	7.89655	12	19
423	2009	1.60944	0	0	21.8601	0.210992	1.49907	0.207179	0.226452	4.82675	0	0	1994	4318	8.37078	12	19
423	2010	0	0	0	22.0036	0.2169	1.46024	0.105228	0.282885	6.96649	0	0	1994	5420	8.59804	12	19
423	2011	1.79176	0	0	22.1646	0.177752	1.53192	0.146583	0.373538	6.82208	0	0	1994	5665	8.64224	12	19
423	2012	2.70805	0	0	22.3958	0.190484	1.74265	0.194116	0.403468	5.15157	0	0	1994	6227	8.73681	12	19
423	2013	3.78419	0	0	22.5116	0.149746	1.48886	0.223449	0.353073	4.47529	0	0	1994	5666	8.64241	12	19
423	2014	3.49651	0	0	22.7328	0.192	1.86079	0.28908	0.397143	3.45925	0	0	1994	5046	8.52655	12	19
423	2015	3.2581	0	0	22.8761	0.177256	1.57973	0.240981	0.352365	4.14971	0	0	1994	5117	8.54052	12	19
423	2016	3.80666	0	0	23.0208	0.157136	1.57501	0.270448	0.342411	3.69757	0	0	1994	4391	8.38754	12	19
423	2017	3.71357	0	0	23.239	0.202369	1.67871	0.295262	0.326857	3.38682	0	0	1994	4817	8.48011	12	19
423	2018	3.63759	0	0	23.353	0.183198	1.89007	0.488309	0.332578	2.04788	0	0	1994	4836	8.48405	12	19
423	2019	3.04452	0	0	23.1789	0.139923	3.93888	0.47066	-0.173411	2.12467	0	0	1994	4952	8.50775	12	19
423	2020	2.48491	0	0	23.1166	0.107124	3.21168	0.413419	0.044606	2.41885	0	0	1994	4509	8.41405	12	19
425	2007	0.693147	0	1	21.8296	0.606849	0.925584	0.348273	0.012582	2.87131	0	0	1993	4884	8.49392	15	24
425	2008	0.693147	0	1	22.0148	0.637826	1.08468	0.42215	0.038011	2.36883	0	0	1993	4736	8.46316	15	24
425	2009	3.29584	0	1	23.4361	0.707521	0.728157	0.587737	0.096863	1.70144	0	0	1993	12072	9.39873	15	24
425	2010	4.02535	0	1	23.9341	0.513903	0.983629	0.607082	0.131465	1.64723	0	0	1993	11699	9.36734	15	24
425	2011	4.23411	1	1	24.2704	0.563431	1.05285	0.830083	0.11824	1.2047	1	1	1993	16605	9.71752	15	24
425	2012	5.1299	0	1	24.5379	0.613681	1.41162	0.879145	0.078111	1.13747	1	1	1993	15206	9.62951	15	24
425	2013	5.59471	0	1	24.6171	0.598504	1.81875	1.08844	0.05965	0.918514	1	1	1993	8325	9.02714	15	24
425	2014	6.03309	0	1	24.612	0.581602	2.09602	0.794738	0.019362	1.25828	1	1	1993	7566	8.93155	15	24
425	2015	5.94803	0	1	24.4777	0.517557	2.56384	0.818282	-0.00854	1.22207	1	1	1993	14559	9.58603	15	24
425	2016	5.48064	0	1	24.5069	0.534267	2.60354	0.932209	0.007054	1.07272	1	1	1993	13461	9.50763	15	24
425	2017	5.52545	0	1	24.6307	0.516661	1.70848	0.855992	0.039136	1.16823	1	1	1993	13620	9.51937	15	24
425	2018	5.7462	0	1	24.8382	0.504644	1.37919	1.07925	0.0475	0.926571	1	1	1993	14318	9.56934	15	24
425	2019	5.68358	0	1	25.0709	0.564685	1.30613	0.903887	0.069	1.10633	1	1	1993	14449	9.57845	15	24
425	2020	5.77455	0	1	25.2429	0.627759	1.24104	0.92867	0.057793	1.07681	1	1	1993	15191	9.62852	15	24
426	2007	0	0	1	21.651	0.465867	4.66303	0.622113	-0.16365	1.60742	0	0	1996	373	5.92426	3	42
426	2008	0	0	1	21.5908	0.488947	7.3301	1.00478	-0.520146	0.995245	0	0	1996	390	5.96871	3	42
426	2009	0	0	1	21.2336	0.287939	5.1385	0.404187	0.234819	2.4741	0	0	1996	387	5.96101	3	42
426	2010	0	0	1	21.2093	0.302007	4.087	0.35222	-0.185597	2.83914	0	0	1996	385	5.95584	3	42
426	2011	0	0	1	21.8678	0.486809	8.22303	0.596153	-0.190817	1.67742	0	0	1996	294	5.68698	3	42
426	2012	0	0	1	21.9249	0.487297	3.7598	0.479625	0.182592	2.08496	0	0	1996	300	5.70711	3	42
426	2013	0	0	1	22.172	0.358713	5.14914	0.760207	0.104519	1.31543	0	0	1996	266	5.58725	3	42
426	2014	0	1	1	22.0926	0.299452	3.39226	0.53798	0.140529	1.8588	1	1	1996	243	5.49717	3	42
426	2015	0	0	1	22.1279	0.337222	4.91043	0	-0.008838	0	1	1	1996	254	5.54126	3	42
426	2016	0	0	1	23.0018	0.501488	11.2772	0.590062	0.172862	1.69474	1	1	1996	323	5.78074	3	42
426	2017	0	0	1	22.9566	0.423948	4.41943	0.539042	0.363359	1.85514	1	1	1996	315	5.75574	3	42
426	2018	0	0	1	22.9131	0.427777	3.66277	0.749528	0.056369	1.33417	1	1	1996	378	5.93754	3	42
426	2019	0	0	1	22.95	0.420149	10.6098	0.756287	0.209912	1.32225	1	1	1996	332	5.80814	3	42
426	2020	0	0	1	22.9549	0.446472	9.90769	0.55644	-0.150285	1.79714	1	1	1996	554	6.31897	3	42
428	2007	0	0	0	21.554	0.661628	3.7512	0.480949	0.137539	2.07922	0	0	1996	1047	6.95464	12	6
428	2008	0	0	0	21.8661	0.589695	3.47876	0.906792	0.065186	1.10279	0	0	1996	1018	6.92658	12	6
428	2009	0	0	0	22.0874	0.626921	3.07918	0.681445	0.067767	1.46747	0	0	1996	1163	7.05962	12	6
428	2010	0	0	0	22.2405	0.65925	3.31948	0.572178	0.084826	1.74771	0	0	1996	7728	8.95274	12	6
428	2011	0	0	0	22.4311	0.68591	3.5251	0.816921	0.112695	1.22411	0	0	1996	9055	9.11118	12	6
428	2012	0	0	0	22.6272	0.731865	4.07992	0.846217	0.069764	1.18173	0	0	1996	8886	9.09234	12	6
428	2013	0	0	0	22.8077	0.76369	4.51459	0.761317	0.105105	1.31351	0	0	1996	7185	8.87989	12	6
428	2014	0	0	0	22.9458	0.80305	6.09544	0.796004	-0.075549	1.25628	0	0	1996	6247	8.74002	12	6
428	2015	0	0	0	22.977	0.642123	7.9721	0.657403	0.012349	1.52114	0	0	1996	5298	8.57527	12	6
428	2016	0	0	0	22.9103	0.666576	8.87531	0.740438	-0.416538	1.35055	0	0	1996	5323	8.57998	12	6
428	2017	0	0	0	22.9235	0.676985	8.49179	0.905006	0.058646	1.10496	0	0	1996	5197	8.55603	12	6
428	2018	0	0	0	22.6969	0.658974	7.51093	0.989991	-0.492944	1.01011	0	0	1996	4818	8.48032	12	6
428	2019	0	0	0	22.6054	0.626011	5.91386	0.968538	0.006272	1.03248	0	0	1996	4450	8.40088	12	6
428	2020	0	0	0	22.5353	0.699642	11.8798	0.877976	-0.84847	1.13898	0	0	1996	3845	8.25479	12	6
429	2007	0	0	1	22.4815	0.348792	5.2124	0.591276	0.581741	1.69126	0	0	1997	1266	7.14441	12	24
429	2008	0	0	1	22.7062	0.475639	7.75279	0.987016	0.581741	1.01315	0	0	1997	1369	7.22257	12	24
429	2009	0	0	1	22.911	0.549822	9.51579	0.883926	0.471104	1.13132	0	0	1997	1366	7.22037	12	24
429	2010	0	0	1	23.0772	0.544009	10.5032	0.975758	0.506462	1.02484	0	0	1997	1433	7.26822	12	24
429	2011	0	0	1	23.1916	0.597053	10.948	1.08409	0.348358	0.922429	0	0	1997	1477	7.29845	12	24
429	2012	0	0	1	23.3	0.611355	11.8969	1.08844	0.236617	0.91797	0	0	1997	1636	7.40062	12	24
429	2013	0	0	1	23.2644	0.601973	9.56265	1.08844	0.16421	0.904573	0	0	1997	1583	7.36771	12	24
429	2014	0	0	1	23.2501	0.530826	8.60002	1.04578	0.283515	0.956221	0	0	1997	1467	7.29166	12	24
429	2015	0	1	1	23.2171	0.493845	7.83422	0.961362	0.401226	1.04019	1	1	1997	1379	7.22984	12	24
429	2016	0.693147	0	1	23.5004	0.449772	5.68926	0.926568	0.500682	1.07925	1	1	1997	2241	7.71512	12	24
429	2017	0	0	1	23.528	0.427832	5.34899	0.887955	0.581741	1.12618	1	1	1997	2191	7.69257	12	24
429	2018	0	0	1	23.5142	0.383508	5.06289	0.899067	0.581741	1.11226	1	1	1997	2197	7.6953	12	24
429	2019	1.60944	0	1	23.5954	0.420036	5.77989	0.792565	0.581741	1.26173	1	1	1997	2154	7.67555	12	24
429	2020	3.71357	0	1	23.7064	0.481871	5.21023	0.948582	0.491957	1.0542	1	1	1997	2956	7.99193	12	24
430	2007	0	0	0	19.735	0.936627	2.2762	0.304429	-0.115965	3.28484	0	0	1992	884	6.78559	12	9
430	2008	0	0	0	19.5752	0.936627	3.6328	0.502333	-0.75353	1.99071	0	0	1992	895	6.79794	12	9
430	2009	0	0	0	19.5641	0.936627	3.46459	0.281953	-0.534371	3.54669	0	0	1992	895	6.79794	12	9
430	2010	0	0	0	19.3571	0.936627	0.671986	0.147911	0.194214	6.7608	0	0	1992	361	5.89164	12	9
430	2011	0	0	0	19.9202	0.376404	0.80418	0.23572	0.220445	4.24232	0	0	1992	733	6.59851	12	9
430	2012	0	0	0	20.0558	0.255149	0.751659	0.274084	0.195324	3.64852	0	0	1992	780	6.66057	12	9
430	2013	0	0	0	20.2171	0.280697	1.20477	0.386863	0.147521	2.58489	0	0	1992	858	6.75577	12	9
430	2014	0	0	0	20.3446	0.272118	1.41473	0.333169	0.178798	3.00148	0	0	1992	1060	6.96697	12	9
430	2015	0	0	0	20.5872	0.29778	1.29327	0.234243	0.234168	4.26907	0	0	1992	1093	6.9976	12	9
430	2016	0	0	0	21.4383	0.667676	3.45191	0.492112	0.156093	2.03206	0	0	1992	1274	7.1507	12	9
430	2017	0	0	0	21.5718	0.331729	4.25036	0.658254	0.160807	1.51917	0	0	1992	1170	7.06561	12	9
430	2018	0	0	0	21.638	0.36453	5.3288	0.890846	0.083639	1.12253	0	0	1992	1139	7.03878	12	9
430	2019	0	0	0	21.7046	0.399074	6.27389	0.865531	0.073973	1.15536	0	0	1992	1118	7.02019	12	9
430	2020	0	0	0	21.7513	0.459123	16.5228	0.885025	-0.615526	1.12991	0	0	1992	1074	6.98008	12	9
488	2007	0	0	0	23.8148	0.519308	1.45147	0.7113	0.084726	1.40588	0	0	1993	15312	9.63646	12	78
488	2008	0.693147	0	0	23.9928	0.466842	1.69351	1.08844	0.083246	0.863664	0	0	1993	17163	9.75057	12	78
488	2009	1.60944	0	0	24.0631	0.477652	1.89545	0.999736	0.066012	1.00026	0	0	1993	16291	9.69843	12	78
488	2010	1.79176	0	0	24.2808	0.564953	2.039	1.043	0.083342	0.958769	0	0	1993	17679	9.78019	12	78
488	2011	0	0	0	24.5438	0.671543	2.57112	1.08844	0.021189	0.903126	0	0	1993	17862	9.79049	12	78
488	2012	1.60944	0	0	24.5887	0.699418	2.41505	1.08844	-0.021062	0.885716	0	0	1993	15775	9.66624	12	78
488	2013	0	0	0	24.5845	0.691966	2.33077	1.08844	0.019792	0.893466	0	0	1993	12954	9.46924	12	78
488	2014	0	0	0	24.7632	0.747491	2.97471	1.06171	0.008692	0.941878	0	0	1993	12833	9.45985	12	78
488	2015	1.38629	0	0	25.0795	0.778623	3.8609	1.0267	0.054864	0.973996	0	0	1993	11893	9.38379	12	78
488	2016	0.693147	0	0	25.1335	0.725773	3.64628	1.04672	0.09272	0.955363	0	0	1993	12986	9.4717	12	78
488	2017	0	0	0	25.3832	0.713381	3.58386	1.0103	0.149919	0.98981	0	0	1993	13579	9.51635	12	78
488	2018	2.3979	0	0	25.3803	0.754349	3.64731	1.08844	0.100642	0.913039	0	0	1993	15191	9.62852	12	78
488	2019	1.60944	0	0	25.3078	0.731114	3.22282	1.08844	0.052102	0.889442	0	0	1993	13677	9.52354	12	78
488	2020	0.693147	0	0	25.2404	0.718262	2.97937	1.08844	0.051558	0.911487	0	0	1993	12752	9.45352	12	78
498	2007	0	0	1	20.5561	0.936627	15.2845	0.269576	-0.84847	3.70953	0	0	1994	3241	8.08394	10	24
498	2008	0	0	1	20.4237	0.936627	18.3824	0	-0.84847	0	0	0	1994	3184	8.06621	10	24
498	2009	0	0	1	20.1169	0.936627	27.643	0	-0.84847	0	0	0	1994	3136	8.05102	10	24
498	2010	0	0	1	17.6264	0.782854	0	0	0	0	0	0	1994	11	2.48491	10	24
498	2011	0	0	1	16.1847	0.038248	0	0	0	0	0	0	1994	11	2.48491	10	24
498	2012	2.19722	0	1	22.9031	0.771108	1.34942	0	0.047942	0	0	0	1994	2594	7.86134	10	24
498	2013	1.38629	0	1	22.9661	0.755201	1.31541	0.930672	0.050046	1.07449	0	0	1994	2624	7.87284	10	24
498	2014	1.60944	0	1	23.0284	0.735114	1.46532	0	0.062703	0	0	0	1994	7073	8.86418	10	24
498	2015	2.07944	0	1	23.0666	0.708156	1.40401	0.824586	0.071263	1.21273	0	0	1994	6753	8.81789	10	24
498	2016	2.56495	0	1	23.4342	0.769289	1.84632	0.897865	0.073755	1.11375	0	0	1994	7953	8.98143	10	24
498	2017	2.07944	0	1	23.5927	0.769372	1.42327	0.929131	0.062165	1.07627	0	0	1994	8445	9.04145	10	24
498	2018	2.30259	0	1	23.8968	0.733793	1.61775	1.01153	0.061314	0.988602	0	0	1994	8703	9.07154	10	24
498	2019	3.21888	1	1	24.1909	0.742626	1.37836	1.08844	0.045899	0.906138	1	1	1994	10394	9.24908	10	24
498	2020	4.40672	0	1	24.7321	0.765899	1.59945	1.027	0.052895	0.973707	1	1	1994	14020	9.54831	10	24
501	2007	0	0	0	22.1775	0.697551	0.808172	0.383574	0.063034	2.60706	0	0	1905	10556	9.26454	12	36
501	2008	0	0	0	22.3677	0.70319	0.781048	0.857376	0.056558	1.16635	0	0	1905	12117	9.40245	12	36
501	2009	0	0	0	22.4895	0.734018	0.73687	0.494403	0.051933	2.02264	0	0	1905	12990	9.47201	12	36
501	2010	0	0	0	22.7325	0.751975	0.707736	0.499314	0.04827	2.00275	0	0	1905	14379	9.57359	12	36
501	2011	0	0	0	22.9949	0.769568	0.761357	0.637998	0.047567	1.5674	0	0	1905	15916	9.67514	12	36
501	2012	0	0	0	23.1247	0.760921	0.740768	0.775587	0.048725	1.28935	0	0	1905	15793	9.66738	12	36
501	2013	0	0	0	23.2597	0.752536	0.750169	0.790642	0.051897	1.26479	0	0	1905	16081	9.68546	12	36
501	2014	0	0	0	23.4738	0.759467	0.912009	0.786063	0.052788	1.27216	0	0	1905	15304	9.63593	12	36
501	2015	0	0	0	23.5998	0.767476	1.01311	0.720233	0.060987	1.38844	0	0	1905	13368	9.50069	12	36
501	2016	0	0	0	23.6019	0.659722	1.0057	0.790584	0.073483	1.26489	0	0	1905	11589	9.3579	12	36
501	2017	0	0	0	23.6147	0.601671	0.994362	0.802654	0.090159	1.24587	0	0	1905	11482	9.34862	12	36
501	2018	0	0	0	23.8538	0.639567	1.29262	1.03833	0.083915	0.963085	0	0	1905	9118	9.11811	12	36
501	2019	0	0	0	23.8843	0.596956	1.32885	0.971139	0.087355	1.02972	0	0	1905	9376	9.14602	12	36
501	2020	0	0	0	23.8501	0.565163	2.9848	1.04371	0.094812	0.95812	0	0	1905	9038	9.1093	12	36
502	2007	0	0	0	20.4049	0.621712	1.64223	0.362953	0.117304	2.75518	0	0	1989	81	4.40672	12	13
502	2008	0	0	0	20.4988	0.606376	1.71111	0.51732	0.233379	1.93304	0	0	1989	101	4.62497	12	13
502	2009	0	0	0	20.1526	0.382128	1.23084	0.342379	0.052084	2.92074	0	0	1989	96	4.57471	12	13
502	2010	0	0	0	20.5222	0.717066	11.4866	0.381312	-0.608581	2.62253	0	0	1989	74	4.31749	12	13
502	2011	0	0	0	19.9291	0.406705	0.722925	0.417518	0.103197	2.39511	0	0	1989	89	4.49981	12	13
502	2012	0	0	0	19.5198	0.212002	8.98909	0.248904	-0.353157	4.01762	0	0	1989	79	4.38203	12	13
502	2013	0	0	0	19.5511	0.210434	10.6727	0.251528	-0.039759	3.9757	0	0	1989	80	4.39445	12	13
502	2014	0	0	0	19.4166	0.167579	4.42606	0.152271	0.066888	6.56725	0	0	1989	82	4.41884	12	13
502	2015	0	0	0	19.8187	0.475371	20.476	0.067387	-0.84847	6.96649	0	0	1989	184	5.22036	12	13
502	2016	0	0	0	20.2497	0.596444	2.07936	0.146189	0.172565	6.84045	0	0	1989	216	5.3799	12	13
502	2017	0	0	0	20.0656	0.715851	23.4836	0.216374	-0.84847	4.62163	0	0	1989	192	5.26269	12	13
502	2018	0	0	0	19.8474	0.472495	23.9168	0.261618	0.581741	3.82236	0	0	1989	127	4.85203	12	13
502	2019	0	0	0	19.3244	0.149953	15.1281	0.183417	-0.84847	5.45207	0	0	1989	133	4.89784	12	13
502	2020	0	0	0	19.2604	0.175108	15.7109	0.133243	-0.84847	6.96649	0	0	1989	119	4.78749	12	13
503	2007	0	0	1	21.2184	0.167579	7.87624	0.212839	0.027566	4.69839	0	0	1987	1505	7.31721	10	64
503	2008	0	0	1	21.2132	0.192152	5.69402	0.535513	0.046157	1.86737	0	0	1987	1106	7.00941	10	64
503	2009	0	0	1	21.2081	0.192789	5.95947	0.232334	0.045587	4.30415	0	0	1987	658	6.49072	10	64
503	2010	0.693147	0	1	21.1646	0.166907	7.86165	0.203256	0.055349	4.91991	0	0	1987	596	6.39192	10	64
503	2011	0	0	1	21.0737	0.111885	8.71758	0.305479	-0.0511	3.27354	0	0	1987	420	6.04263	10	64
503	2012	0	0	1	21.1143	0.128211	7.66295	0.212054	0.188195	4.71577	0	0	1987	452	6.11589	10	64
503	2013	0	0	1	21.0796	0.109044	6.9354	0.116568	0.105626	6.96649	0	0	1987	629	6.44572	10	64
503	2014	0	0	1	21.0844	0.074383	7.35595	0.116568	-0.238785	6.96649	0	0	1987	1028	6.93634	10	64
503	2015	0	0	1	21.1165	0.068741	7.64503	0.116568	0.200497	6.96649	0	0	1987	1581	7.36644	10	64
503	2016	0	0	1	21.1236	0.053002	6.8821	0.116568	0.114849	6.96649	0	0	1987	1737	7.46049	10	64
503	2017	1.79176	0	1	21.0938	0.038413	7.87287	0.116568	0.037154	6.96649	0	0	1987	1167	7.06305	10	64
503	2018	1.09861	0	1	20.9704	0.048998	13.4096	0.116568	-0.84847	6.96649	0	0	1987	1223	7.10988	10	64
503	2019	0	1	1	20.9896	0.059551	10.0468	0.116568	0.123916	6.96649	1	1	1987	1157	7.05445	10	64
503	2020	2.07944	0	1	20.9832	0.256475	6.25358	0.165275	-0.84847	6.05054	1	1	1987	1244	7.12689	10	64
504	2007	0	0	1	20.3395	0.340976	2.1404	0.377797	-0.001236	2.64692	0	0	1991	261	5.56834	22	19
504	2008	0	0	1	20.1006	0.481551	2.71718	0.593345	-0.84847	1.68536	0	0	1991	180	5.1985	22	19
504	2009	0	0	1	19.8376	0.649683	2.31296	0.221932	-0.748182	4.50589	0	0	1991	192	5.26269	22	19
504	2010	0	0	1	19.4744	0.438212	1.88712	0.116568	0.034011	6.96649	0	0	1991	187	5.23644	22	19
504	2011	0	0	1	19.4376	0.528417	3.04174	0.170754	-0.364505	5.85639	0	0	1991	207	5.33754	22	19
504	2012	0	0	1	18.147	0.936627	0.990149	0.116568	-0.84847	6.96649	0	0	1991	206	5.33272	22	19
504	2013	0	0	1	18.651	0.936627	4.79035	0.116568	-0.84847	6.96649	0	0	1991	154	5.04343	22	19
504	2014	0	0	1	18.4849	0.934099	5.80381	0	-0.84847	0	0	0	1991	67	4.21951	22	19
504	2015	0	0	1	18.6257	0.936627	9.17866	0.116568	-0.84847	6.96649	0	0	1991	89	4.49981	22	19
504	2016	0	1	1	19.5232	0.735191	4.47853	0.116568	0.208826	6.96649	1	1	1991	65	4.18966	22	19
504	2017	1.09861	0	1	19.8188	0.682708	6.0062	0.116568	-0.531422	6.96649	1	1	1991	143	4.96981	22	19
504	2018	0.693147	0	1	19.6524	0.685587	3.59299	0.116568	-0.363368	6.96649	1	1	1991	365	5.90263	22	19
504	2019	1.09861	0	1	19.4077	0.573452	2.00007	0.116568	0.123693	6.96649	1	1	1991	351	5.86363	22	19
504	2020	0.693147	0	1	20.1365	0.758188	3.16772	0.131641	0.107901	6.96649	1	1	1991	395	5.98141	22	19
505	2007	0	0	0	20.6605	0.776203	6.10975	0.170169	-0.121969	5.8765	0	0	1988	34	3.55535	12	22
505	2008	0	0	0	20.6981	0.866267	9.57958	0.433747	-0.84847	2.30549	0	0	1988	33	3.52636	12	22
505	2009	0	0	0	21.4331	0.672578	7.13312	0.473259	0.285056	2.11301	0	0	1988	37	3.63759	12	22
505	2010	0	0	0	21.0941	0.642128	2.11188	0.49424	0.083903	2.02331	0	0	1988	27	3.33221	12	22
505	2011	0	0	0	20.9948	0.695355	5.62717	0.634743	-0.180172	1.57544	0	0	1988	28	3.3673	12	22
505	2012	0	0	0	21.0773	0.823408	6.98362	0.614159	-0.617527	1.62824	0	0	1988	26	3.29584	12	22
505	2013	0	0	0	20.9365	0.896609	5.49342	0.491396	0.010679	2.03502	0	0	1988	25	3.2581	12	22
505	2014	0	0	0	21.2213	0.936627	6.88743	0.35879	-0.815707	2.78715	0	0	1988	3563	8.17864	12	22
505	2015	0	0	0	21.2624	0.936627	6.41949	0.279623	-0.421347	3.57624	0	0	1988	3719	8.22148	12	22
505	2016	0	0	0	21.0493	0.936627	1.42958	0.231494	0.130493	4.31977	0	0	1988	3743	8.22791	12	22
505	2017	0	0	0	22.5287	0.572467	0.768207	0.782296	0.035108	1.27829	0	0	1988	2968	7.99598	12	22
505	2018	2.19723	0	0	22.316	0.422619	0.663661	0.90705	0.034087	1.10248	0	0	1988	2990	8.00336	12	22
505	2019	1.38629	0	0	22.3779	0.428227	0.7031	0.936785	0.033687	1.06748	0	0	1988	2971	7.99699	12	22
505	2020	0	0	0	22.4629	0.455856	0.651529	0.741299	0.032772	1.34898	0	0	1988	2907	7.97522	12	22
506	2007	0	0	1	14.4797	0.936627	0	0	0	0	0	0	1988	32	3.49651	10	22
506	2008	0	0	1	21.8936	0.858397	3.59502	0	0.282369	0	0	0	1988	366	5.90536	10	22
506	2009	0	0	1	21.978	0.802116	3.48155	0.711082	0.314815	1.40631	0	0	1988	559	6.32794	10	22
506	2010	0	0	1	22.4279	0.822343	4.59567	0.67997	0.288202	1.47065	0	0	1988	360	5.88888	10	22
506	2011	0	0	1	22.5143	0.786778	4.51813	0.755726	0.237499	1.32323	0	0	1988	468	6.1506	10	22
506	2012	0	0	1	22.3618	0.692001	4.8083	0.536227	0.328724	1.86488	0	0	1988	330	5.80212	10	22
506	2013	0	0	1	21.9424	0.450567	3.73056	0.585813	0.074748	1.70703	0	0	1988	197	5.28827	10	22
506	2014	0	0	1	21.8768	0.515011	8.87426	0	-0.787208	0	0	0	1988	1577	7.36391	10	22
506	2015	0	0	1	21.8989	0.524292	2.33483	0.305887	0.031384	3.26918	0	0	1988	1428	7.26473	10	22
506	2016	0	0	1	21.8954	0.511496	3.97584	0.272582	0.050407	3.66862	0	0	1988	1538	7.33889	10	22
506	2017	0	1	1	21.6583	0.57663	3.31223	0.306411	-0.611668	3.26359	1	1	1988	1650	7.40914	10	22
506	2018	0	0	1	21.6526	0.559942	5.10164	0.64665	0.034572	1.54643	1	1	1988	1503	7.31588	10	22
506	2019	0	0	1	21.6872	0.582766	5.0872	0.623824	-0.139204	1.60302	1	1	1988	1500	7.31389	10	22
506	2020	0	0	1	21.5662	0.753075	5.46549	0.583932	-0.84847	1.71253	1	1	1988	1472	7.29506	10	22
507	2007	1.60944	0	1	21.6793	0.557693	4.00857	0.53079	0.238356	1.88399	0	0	1986	987	6.89568	12	47
507	2008	0	0	1	21.2793	0.328355	1.0235	0.94831	0.064304	1.05451	0	0	1986	786	6.66823	12	47
507	2009	1.38629	0	1	21.2685	0.269815	4.19902	0.546227	0.23447	1.83074	0	0	1986	708	6.56386	12	47
507	2010	0	0	1	21.3206	0.218068	4.89494	0.413178	0.581741	2.42026	0	0	1986	613	6.42	12	47
507	2011	1.09861	1	1	21.9517	0.476831	7.52199	0.802045	0.581741	1.24681	1	1	1986	983	6.89163	12	47
507	2012	0	0	1	21.9869	0.4375	5.40713	0.776847	0.238362	1.28726	1	1	1986	1096	7.00033	12	47
507	2013	1.09861	0	1	22.0922	0.354787	3.04478	0.701507	0.062853	1.4255	1	1	1986	1192	7.08423	12	47
507	2014	0	0	1	22.4023	0.50672	2.50592	0.553896	0.014787	1.80539	1	1	1986	1259	7.13887	12	47
507	2015	0	0	1	22.4234	0.488875	2.70656	0.647132	0.041723	1.54528	1	1	1986	1993	7.5979	12	47
507	2016	0	0	1	22.4674	0.490038	3.17635	0.741366	0.078213	1.34886	1	1	1986	2031	7.61678	12	47
507	2017	0.693147	0	1	22.5008	0.477613	3.17913	0.550063	0.108108	1.81798	1	1	1986	2102	7.65112	12	47
507	2018	1.60944	0	1	22.6459	0.522906	2.61521	0.782097	0.099452	1.27861	1	1	1986	2898	7.97212	12	47
507	2019	1.38629	0	1	22.948	0.38872	2.78489	0.994832	0.086978	1.0052	1	1	1986	2420	7.79194	12	47
507	2020	2.48491	0	1	23.325	0.56503	3.81502	1.04058	0.101176	0.961003	1	1	1986	2883	7.96693	12	47
509	2007	0	0	1	20.5425	0.778058	1.63464	0.34916	-0.135084	2.86402	0	0	1990	2695	7.89952	6	76
509	2008	0	0	1	20.31	0.936627	1.65222	0.601387	-0.328622	1.66282	0	0	1990	2703	7.90249	6	76
509	2009	0	0	1	20.2017	0.936627	1.02955	0.292345	-0.044851	3.42062	0	0	1990	2324	7.75148	6	76
509	2010	0	0	1	20.2919	0.936627	1.59486	0.28445	-0.140059	3.51556	0	0	1990	2102	7.65112	6	76
509	2011	0	0	1	20.0489	0.936627	1.38636	0.209535	-0.277905	4.77248	0	0	1990	2094	7.64731	6	76
509	2012	0	0	1	19.9272	0.936627	1.48361	0.205128	-0.364844	4.875	0	0	1990	2094	7.64731	6	76
509	2013	0.693147	0	1	20.4129	0.898231	2.69502	0.261671	0.002771	3.82159	0	0	1990	2094	7.64731	6	76
509	2014	0	0	1	20.2558	0.936627	2.76543	0.197344	-0.036753	5.06728	0	0	1990	537	6.28786	6	76
509	2015	0	0	1	20.1573	0.936627	3.21102	0.116568	-0.10172	6.96649	0	0	1990	369	5.9135	6	76
509	2016	0	0	1	19.6489	0.934028	4.33211	0.116568	-0.192203	6.96649	0	0	1990	70	4.26268	6	76
509	2017	0	0	1	19.535	0.888114	0.135991	0	0.002655	0	0	0	1990	70	4.26268	6	76
509	2018	0	0	1	19.148	0.926764	0.171155	0.116568	-0.032025	6.96649	0	0	1990	64	4.17439	6	76
509	2019	0	1	1	18.8709	0.936627	2.23704	0.116568	-0.70452	6.96649	1	1	1990	62	4.14314	6	76
509	2020	0	0	1	19.4231	0.450488	5.44057	0.116568	0.581741	6.96649	1	1	1990	82	4.41884	6	76
510	2007	0	0	1	21.7331	0.554548	1.24244	0.467946	0.052467	2.137	0	0	1992	3454	8.14758	6	17
510	2008	0	0	1	21.7057	0.578799	1.32347	0.882867	-0.030535	1.13267	0	0	1992	3464	8.15047	6	17
510	2009	1.60944	0	1	21.7554	0.589261	1.22903	0.377561	-0.003964	2.64858	0	0	1992	3061	8.02682	6	17
510	2010	0.693147	0	1	21.6068	0.513404	0.8952	0.376505	0.02606	2.65601	0	0	1992	3041	8.02027	6	17
510	2011	1.09861	0	1	21.5794	0.524906	0.909913	0.547504	-0.049281	1.82647	0	0	1992	3360	8.11999	6	17
510	2012	1.38629	0	1	21.5567	0.509003	1.05919	0.491725	-0.047014	2.03366	0	0	1992	3340	8.11402	6	17
510	2013	1.38629	0	1	21.3342	0.48871	0.91853	0.444213	-0.10545	2.25117	0	0	1992	3095	8.03787	6	17
510	2014	0.693147	0	1	21.3132	0.559173	0.878952	0.414977	-0.089555	2.40978	0	0	1992	3116	8.04463	6	17
510	2015	2.56495	0	1	21.1567	0.484045	0.952125	0.275667	-0.040429	3.62756	0	0	1992	2811	7.94165	6	17
510	2016	2.63906	0	1	21.0022	0.35885	0.86152	0.177917	0.030839	5.62059	0	0	1992	2589	7.85941	6	17
510	2017	2.3979	1	1	21.1292	0.416092	0.868429	0.269548	0.034596	3.70991	1	1	1992	2537	7.83913	6	17
510	2018	1.09861	0	1	21.1183	0.35626	0.717347	0.533605	0.052966	1.87404	1	1	1992	2495	7.82245	6	17
510	2019	1.79176	0	1	21.1998	0.347894	0.694461	0.546109	0.030419	1.83114	1	1	1992	2485	7.81843	6	17
510	2020	2.56495	0	1	21.3201	0.39717	0.823038	0.535057	0.054989	1.86896	1	1	1992	2435	7.79811	6	17
513	2007	2.30259	0	1	21.8036	0.32413	1.68509	0.305725	0.351097	3.27091	0	0	1985	4189	8.34046	12	19
513	2008	2.19722	0	1	21.7962	0.372558	1.42026	0.588227	0.048383	1.70002	0	0	1985	4241	8.35279	12	19
513	2009	2.07944	0	1	21.8625	0.287711	1.20361	0.316122	0.224696	3.16333	0	0	1985	4683	8.45191	12	19
513	2010	2.83321	0	1	22.0213	0.279313	1.343	0.317718	0.189391	3.14745	0	0	1985	4641	8.4429	12	19
513	2011	2.30259	0	1	22.2499	0.345714	1.45527	0.687566	0.13587	1.4544	0	0	1985	5308	8.57716	12	19
513	2012	2.94444	0	1	22.452	0.435524	1.42861	0.50168	0.131545	1.9933	0	0	1985	5587	8.62838	12	19
513	2013	2.77259	0	1	22.6052	0.451033	1.42162	0.547528	0.127863	1.82639	0	0	1985	5058	8.52892	12	19
513	2014	3.55535	0	1	22.7115	0.440964	1.31715	0.535623	0.105426	1.86698	0	0	1985	5544	8.62065	12	19
513	2015	2.56495	0	1	22.8123	0.404534	1.22008	0.435611	0.104644	2.29563	0	0	1985	5913	8.68508	12	19
513	2016	3.55535	0	1	23.0774	0.325153	1.37606	0.510598	0.114546	1.95849	0	0	1985	6297	8.74799	12	19
513	2017	3.61092	0	1	23.4894	0.293382	1.86353	0.497489	0.581741	2.01009	0	0	1985	6963	8.84851	12	19
513	2018	3.8712	0	1	23.5819	0.326166	1.96795	0.812026	0.143838	1.23149	0	0	1985	7671	8.94533	12	19
513	2019	4.21951	0	1	23.6123	0.317149	1.91551	0.594761	0.184327	1.68135	0	0	1985	9019	9.1072	12	19
513	2020	4.27667	1	1	23.7481	0.337565	1.95723	0.566189	0.237676	1.7662	1	1	1985	8367	9.03217	12	19
514	2007	0	0	1	21.7027	0.291571	5.43961	0.723904	0.339076	1.3814	0	0	1992	109	4.70048	28	34
514	2008	0	0	1	21.8491	0.316078	7.45771	0.930933	0.327446	1.07419	0	0	1992	84	4.44265	28	34
514	2009	0	1	1	21.9734	0.364112	7.68773	0.604571	0.240875	1.65407	1	1	1992	81	4.40672	28	34
514	2010	0	0	1	22.2505	0.467011	5.88793	0.565764	0.252868	1.76752	1	1	1992	615	6.42325	28	34
514	2011	0	0	1	22.3822	0.456428	5.83439	0.933717	0.279196	1.07099	1	1	1992	692	6.54103	28	34
514	2012	0	0	1	22.6352	0.551443	11.1243	0.89606	0.011209	1.116	1	1	1992	1344	7.20415	28	34
514	2013	0	0	1	22.759	0.589756	8.29065	0.937344	0.124911	1.06684	1	1	1992	1238	7.12206	28	34
514	2014	0	0	1	22.776	0.565628	4.00049	0	0.070147	0	1	1	1992	1289	7.1624	28	34
514	2015	0	0	1	22.7191	0.547649	6.37048	0.535471	-0.059401	1.86752	1	1	1992	1263	7.14204	28	34
514	2016	0	0	1	22.6076	0.489082	9.64223	0.503429	0.13861	1.98638	1	1	1992	1163	7.05962	28	34
514	2017	0	0	1	22.5649	0.451933	6.0596	0.786988	0.127065	1.27067	1	1	1992	701	6.55393	28	34
514	2018	0	0	1	22.6059	0.472779	12.1672	1.06215	0.080175	0.941484	1	1	1992	740	6.608	28	34
514	2019	0	0	1	22.5953	0.425527	7.51047	0.964523	0.396772	1.03678	1	1	1992	766	6.64249	28	34
514	2020	0	0	1	22.757	0.498147	12.247	1.08844	0.250051	0.916595	1	1	1992	820	6.71052	28	34
516	2007	0	0	1	21.0949	0.565539	0.818074	0.611588	0.071577	1.63509	0	0	1996	1496	7.31122	29	26
516	2008	0	0	1	21.2849	0.598935	0.858995	0.892592	0.047127	1.12033	0	0	1996	1544	7.34278	29	26
516	2009	0	0	1	21.6111	0.611367	1.04985	0.587056	0.049642	1.70341	0	0	1996	1677	7.42536	29	26
516	2010	0	0	1	21.719	0.605198	1.07214	0.546544	0.084504	1.82968	0	0	1996	1847	7.52186	29	26
516	2011	0	0	1	21.8691	0.644467	0.931024	0.567361	0.055197	1.76255	0	0	1996	3475	8.15364	29	26
516	2012	0	0	1	22.0135	0.671566	1.06786	0.657476	0.049535	1.52097	0	0	1996	3478	8.1545	29	26
516	2013	0	0	1	22.0074	0.644833	1.01289	0.554934	0.052843	1.80202	0	0	1996	3486	8.1568	29	26
516	2014	0	0	1	21.9798	0.545332	0.904697	0.333418	0.112139	2.99924	0	0	1996	3521	8.16678	29	26
516	2015	0	0	1	22.3935	0.373586	1.36227	0.299381	0.080409	3.34023	0	0	1996	3579	8.18312	29	26
516	2016	1.38629	0	1	22.438	0.370194	1.41332	0.319163	0.066858	3.1332	0	0	1996	3582	8.18396	29	26
516	2017	0	0	1	22.4867	0.377534	1.43678	0.497524	0.064428	2.00995	0	0	1996	3724	8.22282	29	26
516	2018	0.693147	0	1	22.712	0.209426	3.58268	0.652238	0.581741	1.53318	0	0	1996	2827	7.94733	29	26
516	2019	1.38629	0	1	23.029	0.501937	10.1227	0.691932	-0.382472	1.44523	0	0	1996	6225	8.73649	29	26
516	2020	2.56495	1	1	23.2185	0.584864	7.54481	0.38557	0.004897	2.59356	1	1	1996	6737	8.81552	29	26
517	2007	0	0	0	19.2081	0.936627	15.9705	0	-0.84847	0	0	0	1989	153	5.03695	12	34
517	2008	0	0	0	14.1082	0.936627	0.557272	0	-0.84847	0	0	0	1989	12	2.56495	12	34
517	2009	0	0	0	22.3357	0.669169	2.51804	0.830407	0.538619	1.20423	0	0	1989	399	5.99146	12	34
517	2010	0	0	0	22.6946	0.734616	5.74478	0.909815	0.272841	1.09912	0	0	1989	475	6.16542	12	34
517	2011	0	0	0	23.0579	0.776253	6.34496	0.957893	0.249892	1.04396	0	0	1989	559	6.32794	12	34
517	2012	0	0	0	23.0962	0.73887	5.21814	0.933105	0.307191	1.07169	0	0	1989	524	6.2634	12	34
517	2013	0	0	0	22.8305	0.604261	1.77195	0.953047	0.128966	1.04927	0	0	1989	698	6.54965	12	34
517	2014	0	0	0	22.5155	0.387116	1.73491	0.867707	0.10777	1.15246	0	0	1989	849	6.74524	12	34
517	2015	0	0	0	22.7945	0.543365	7.05637	0.316233	0.103674	3.16223	0	0	1989	911	6.81564	12	34
517	2016	0	0	0	23.1308	0.668969	6.42879	0.471249	0.114056	2.12202	0	0	1989	936	6.84268	12	34
517	2017	0	0	0	23.3031	0.678841	3.0944	0.679632	0.153778	1.47139	0	0	1989	1182	7.07581	12	34
517	2018	0	0	0	23.9144	0.803889	6.12835	0.907926	0.179198	1.10141	0	0	1989	1432	7.26753	12	34
517	2019	0	0	0	24.4125	0.831331	6.00558	0.961928	0.320898	1.03958	0	0	1989	1595	7.37526	12	34
517	2020	2.3979	0	0	24.9394	0.844589	6.06277	1.01511	0.20515	0.985115	0	0	1989	977	6.88551	12	34
518	2007	0.693147	0	0	20.5991	0.05604	3.14006	0.167189	-0.40926	5.98126	0	0	1992	935	6.84162	12	19
518	2008	0.693147	0	0	20.4698	0.107216	4.32565	0.365162	-0.838396	2.73851	0	0	1992	365	5.90263	12	19
518	2009	0	0	0	20.4392	0.053564	3.87827	0.194984	0.12116	5.12862	0	0	1992	413	6.02587	12	19
518	2010	0	0	0	20.6846	0.085566	4.61702	0.131984	0.030872	6.96649	0	0	1992	392	5.97381	12	19
518	2011	0.693147	0	0	20.6927	0.055853	3.97284	0.240173	0.013325	4.16367	0	0	1992	384	5.95324	12	19
518	2012	2.94444	0	0	20.6321	0.090497	3.47797	0.224458	0.067925	4.45518	0	0	1992	471	6.15698	12	19
518	2013	3.13549	0	0	20.528	0.111607	3.94061	0.235745	-0.437206	4.24186	0	0	1992	424	6.05209	12	19
518	2014	1.09861	0	0	20.5225	0.117947	3.39129	0.142308	0.005518	6.96649	0	0	1992	389	5.96615	12	19
518	2015	1.09861	0	0	20.5424	0.270619	3.50872	0.110745	-0.456827	6.96649	0	0	1992	430	6.06611	12	19
518	2016	0	0	0	20.7405	0.399331	3.10821	0.106546	-0.003108	6.96649	0	0	1992	413	6.02587	12	19
518	2017	1.09861	0	0	20.6524	0.274877	2.69214	0.127653	0.053471	6.96649	0	0	1992	280	5.63835	12	19
518	2018	0	0	0	20.6462	0.305737	2.34094	0.240782	-0.072837	4.15313	0	0	1992	314	5.75257	12	19
518	2019	0	0	0	20.6353	0.278996	2.19161	0.229373	0.067161	4.35971	0	0	1992	331	5.80513	12	19
518	2020	1.60944	0	0	20.5293	0.168336	1.62981	0.152259	0.078842	6.56774	0	0	1992	288	5.66643	12	19
519	2007	1.09861	0	0	20.06	0.29251	2.19642	0.382668	0.069086	2.61323	0	0	1998	1508	7.3192	12	10
519	2008	1.09861	0	0	19.9598	0.252087	1.58572	0.815591	-0.188384	1.2261	0	0	1998	1504	7.31655	12	10
519	2009	1.09861	0	0	20.0578	0.316073	1.76775	0.178001	0.002375	5.61796	0	0	1998	1577	7.36391	12	10
519	2010	1.09861	0	0	19.9901	0.245625	1.38109	0.178399	0.027585	5.60542	0	0	1998	1492	7.30854	12	10
519	2011	1.09861	0	0	19.9727	0.256212	1.35617	0.363182	-0.044027	2.75344	0	0	1998	1482	7.30182	12	10
519	2012	1.38629	0	0	19.9772	0.252177	1.56997	0.198843	-0.016229	5.02908	0	0	1998	1450	7.28001	12	10
519	2013	2.3979	0	0	22.3163	0.266653	2.36438	0.771239	0.21784	1.29662	0	0	1998	4514	8.41516	12	10
519	2014	1.94591	0	0	22.3142	0.187715	2.41107	0.654587	0.228803	1.52768	0	0	1998	4620	8.43837	12	10
519	2015	2.48491	0	0	22.3634	0.192024	3.3708	0.465086	0.17184	2.15014	0	0	1998	4520	8.41649	12	10
519	2016	2.83321	0	0	23.0516	0.282296	2.69954	0.693707	0.038645	1.44153	0	0	1998	10464	9.25579	12	10
519	2017	3.78419	0	0	22.9983	0.226262	2.03725	0.788146	0.035898	1.2688	0	0	1998	8838	9.08693	12	10
519	2018	3.33221	0	0	23.0672	0.245685	2.10403	0.953702	0.084455	1.04855	0	0	1998	8084	8.99777	12	10
519	2019	3.71357	0	0	23.1222	0.256386	2.06914	0.871546	0.062021	1.14739	0	0	1998	8342	9.02918	12	10
519	2020	3.43399	0	0	23.222	0.29993	1.88251	0.69135	0.064204	1.44645	0	0	1998	8496	9.04747	12	10
520	2007	0	0	0	22.3029	0.669896	2.06883	0.503881	0.203065	1.98459	0	0	1992	10830	9.29017	12	47
520	2008	0	0	0	22.4719	0.72901	2.14718	0.865789	0.02963	1.15502	0	0	1992	10276	9.23766	12	47
520	2009	0	0	0	22.5689	0.821311	3.68108	0.703786	-0.23898	1.42089	0	0	1992	10711	9.27912	12	47
520	2010	0	0	0	22.7744	0.853835	3.42135	0.777018	-0.069983	1.28697	0	0	1992	10397	9.24937	12	47
520	2011	0	0	0	22.9007	0.936627	3.44629	0.818344	-0.394149	1.22198	0	0	1992	9637	9.17347	12	47
520	2012	0	0	0	22.3807	0.936627	2.48848	0.662919	-0.489721	1.50848	0	0	1992	3583	8.18423	12	47
520	2013	0	0	0	20.3421	0.936627	0.504412	0.090684	-0.84847	6.96649	0	0	1992	2204	7.69848	12	47
520	2014	0	0	0	20.0578	0.753074	0.52351	0	0.228388	0	0	0	1992	913	6.81783	12	47
520	2015	0	0	0	20.0564	0.501002	0.666675	0.040824	0.019911	6.96649	0	0	1992	565	6.33859	12	47
520	2016	0	0	0	20.0842	0.496333	0.741163	0.063916	0.024211	6.96649	0	0	1992	516	6.24804	12	47
520	2017	0	0	0	20.0712	0.391237	0.62582	0.121935	0.050251	6.96649	0	0	1992	460	6.1334	12	47
520	2018	0	0	0	20.26	0.399409	0.748578	0.198733	0.090338	5.03189	0	0	1992	350	5.86079	12	47
520	2019	0	0	0	20.2493	0.343084	0.785577	0.138813	0.042935	6.96649	0	0	1992	293	5.68358	12	47
520	2020	0	0	0	20.2669	0.33569	0.885987	0.173402	0.019368	5.76693	0	0	1992	272	5.60947	12	47
521	2007	0.693147	0	0	21.8018	0.683432	0.753001	0.713765	0.003904	1.40102	0	0	1996	0	0	12	58
521	2008	0	0	0	21.9442	0.682342	0.781911	0.993192	0.004962	1.00686	0	0	1996	3493	8.1588	12	58
521	2009	2.48491	0	0	22.2892	0.718073	0.756926	0.690582	0.04794	1.44805	0	0	1996	3394	8.13006	12	58
521	2010	2.3979	0	0	22.6856	0.614091	0.864969	0.770914	0.016511	1.29716	0	0	1996	3796	8.24197	12	58
521	2011	2.83321	0	0	22.7518	0.624569	0.844354	1.04092	-0.003009	0.96069	0	0	1996	4048	8.30622	12	58
521	2012	3.61092	0	0	22.7884	0.621935	0.847345	1.03117	0.010859	0.969775	0	0	1996	15070	9.62053	12	58
521	2013	3.63759	0	0	22.8659	0.623602	0.808637	0.965181	0.026195	1.03607	0	0	1996	13256	9.49228	12	58
521	2014	3.7612	0	0	22.9215	0.61834	0.836895	0.88906	0.027421	1.12478	0	0	1996	14352	9.57171	12	58
521	2015	3.7612	0	0	22.9278	0.622796	0.870427	0.843075	0.009943	1.18613	0	0	1996	18290	9.81416	12	58
521	2016	4.41884	0	0	23.2496	0.586964	0.998472	0.924345	0.015746	1.08185	0	0	1996	18967	9.85051	12	58
521	2017	5.20401	0	0	23.4934	0.676899	0.950235	1.01075	0.003046	0.989368	0	0	1996	17179	9.7515	12	58
521	2018	5.98394	0	0	23.4681	0.66999	0.889746	1.08844	0.002809	0.870803	0	0	1996	16520	9.71239	12	58
521	2019	6.32077	0	0	23.3767	0.640058	0.857972	1.08844	0.004151	0.876621	0	0	1996	14017	9.5481	12	58
521	2020	6.53088	0	0	23.5023	0.69186	1.04648	0.959105	-0.005634	1.04264	0	0	1996	14907	9.60965	12	58
523	2007	0	0	1	20.3722	0.35789	0.765166	0.543808	0.017687	1.83888	0	0	1978	680	6.52356	12	17
523	2008	0.693147	0	1	20.325	0.321461	0.653219	0.870618	0.000953	1.14861	0	0	1978	634	6.45362	12	17
523	2009	0.693147	0	1	20.4469	0.38723	0.784004	0.59092	0.012168	1.69228	0	0	1978	625	6.43935	12	17
523	2010	0.693147	0	1	20.6529	0.489093	0.723428	0.453274	0.009864	2.20617	0	0	1978	598	6.39526	12	17
523	2011	1.09861	0	1	21.1407	0.345721	0.742018	0.59708	0.0103	1.67482	0	0	1978	596	6.39192	12	17
523	2012	1.38629	0	1	21.3333	0.449016	0.571157	0.565979	0.006647	1.76685	0	0	1978	780	6.66057	12	17
523	2013	1.60944	0	1	21.6379	0.58191	0.610684	0.449262	0.007071	2.22587	0	0	1978	739	6.60665	12	17
523	2014	1.38629	0	1	21.8257	0.642641	0.556762	0.472931	0.008326	2.11447	0	0	1978	704	6.5582	12	17
523	2015	0	0	1	21.9845	0.68796	0.466281	0.385892	0.003911	2.5914	0	0	1978	746	6.61606	12	17
523	2016	1.60944	0	1	22.1513	0.571952	0.423417	0.540717	0.00424	1.8494	0	0	1978	805	6.69208	12	17
523	2017	2.07944	0	1	22.2945	0.617673	0.407472	0.710401	0.003859	1.40766	0	0	1978	848	6.74406	12	17
523	2018	2.19722	1	1	22.5497	0.732223	1.08219	0.899368	-0.037785	1.11189	1	1	1978	834	6.72743	12	17
523	2019	2.56495	0	1	22.6983	0.791522	1.25416	0.6962	-0.022567	1.43637	1	1	1978	1055	6.96224	12	17
523	2020	2.19722	0	1	21.9469	0.936627	1.0254	0.36917	-0.84847	2.70878	1	1	1978	1113	7.01571	12	17
524	2007	0	0	1	20.4891	0.259517	2.47928	0.466077	0.113216	2.14557	0	0	1993	1585	7.36897	12	6
524	2008	0	0	1	20.5203	0.246785	3.04892	0.743158	0.021974	1.34561	0	0	1993	1425	7.26263	12	6
524	2009	0	0	1	20.5106	0.242701	3.66083	0.416723	-0.290277	2.39968	0	0	1993	1337	7.19893	12	6
524	2010	0	0	1	20.4182	0.180748	2.75118	0.254638	0.043028	3.92714	0	0	1993	1213	7.10168	12	6
524	2011	0	0	1	20.3897	0.173977	2.30747	0.405444	0.097996	2.46643	0	0	1993	1171	7.06647	12	6
524	2012	0	0	1	20.4234	0.177834	2.25348	0.400587	0.124149	2.49634	0	0	1993	1154	7.05186	12	6
524	2013	0	0	1	20.4504	0.160154	2.40379	0.436146	0.142352	2.29281	0	0	1993	1125	7.02643	12	6
524	2014	0	0	1	20.4761	0.29115	2.58784	0.218363	0.158162	4.57953	0	0	1993	994	6.90274	12	6
524	2015	0	0	1	20.553	0.269534	2.75794	0.15129	0.153718	6.6098	0	0	1993	888	6.7901	12	6
524	2016	0	1	1	20.5642	0.269299	2.81704	0.194377	0.116998	5.14463	1	1	1993	1017	6.9256	12	6
524	2017	0	0	1	22.2135	0.419242	0.69431	0.685104	0.03867	1.45963	1	1	1993	5549	8.62155	12	6
524	2018	0	0	1	22.2457	0.432239	0.647546	0.847951	0.041094	1.17931	1	1	1993	5919	8.68609	12	6
524	2019	0	0	1	22.2854	0.425437	0.598189	0.837353	0.048068	1.19424	1	1	1993	6116	8.71883	12	6
524	2020	0	0	1	21.9813	0.321346	1.87407	0.547078	-0.166929	1.82789	1	1	1993	5389	8.5923	12	6
526	2007	0	0	0	19.1281	0.218439	27.643	0.342773	0.581741	2.91738	0	0	1905	52	3.97029	12	37
526	2008	0	0	0	19.0208	0.208478	27.643	0.568774	-0.84847	1.75817	0	0	1905	55	4.02535	12	37
526	2009	0	0	0	19.0734	0.221908	16.1372	0.170347	0.043928	5.87037	0	0	1905	55	4.02535	12	37
526	2010	0	0	0	19.0756	0.184769	4.33406	0.157818	0.201368	6.33641	0	0	1905	30	3.43399	12	37
526	2011	0	0	0	19.1047	0.205193	22.0685	0.295471	0.581741	3.38442	0	0	1905	24	3.21888	12	37
526	2012	0	0	0	19.1294	0.201354	3.11531	0.213194	0.079366	4.69056	0	0	1905	18	2.94444	12	37
526	2013	0	0	0	19.1036	0.214055	19.4682	0.104776	-0.575954	6.96649	0	0	1905	18	2.94444	12	37
526	2014	0	0	0	19.1178	0.214994	10.6776	0.106561	0.196113	6.96649	0	0	1905	17	2.89037	12	37
526	2015	0	0	0	19.6307	0.570159	13.3794	0.050762	-0.40392	6.96649	0	0	1905	13	2.63906	12	37
526	2016	0	0	0	21.9591	0.936627	2.63334	0.481494	-0.086293	2.07687	0	0	1905	14888	9.60838	12	37
526	2017	0	0	0	22.0001	0.936627	1.27513	0	0.028082	0	0	0	1905	15227	9.63089	12	37
526	2018	0	0	0	22.0185	0.936627	1.26243	0.685084	0.020539	1.45968	0	0	1905	14392	9.5745	12	37
526	2019	0	0	0	22.0032	0.936627	1.202	0.553539	0.01597	1.80656	0	0	1905	14098	9.55386	12	37
526	2020	0	0	0	21.9803	0.936627	1.44662	0.417335	0.033524	2.39616	0	0	1905	11442	9.34513	12	37
528	2007	0.693147	0	0	22.1776	0.450719	0.5639	0.307691	0.087347	3.25002	0	0	1993	6447	8.77153	12	77
528	2008	0	0	0	22.5594	0.577239	0.676759	0.850557	0.04119	1.1757	0	0	1993	9419	9.15059	12	77
528	2009	2.19723	0	0	22.9814	0.570544	0.939327	0.488388	0.095459	2.04755	0	0	1993	9909	9.2013	12	77
528	2010	2.19723	0	0	23.6461	0.544765	1.21012	0.543942	0.117959	1.83843	0	0	1993	12351	9.42157	12	77
528	2011	2.94444	0	0	23.8479	0.589365	1.27257	0.873866	0.084593	1.14434	0	0	1993	13362	9.50024	12	77
528	2012	3.89182	0	0	23.8405	0.586932	1.78816	0.922053	0.0156	1.08454	0	0	1993	13325	9.49747	12	77
528	2013	4.55388	0	0	23.8224	0.577607	1.76245	1.08844	0.026007	0.901597	0	0	1993	12269	9.41491	12	77
528	2014	4.72739	0	0	23.7583	0.561288	2.0209	0.805317	0.014829	1.24175	0	0	1993	10657	9.27407	12	77
528	2015	4.40672	0	0	23.738	0.563075	3.06265	0.97973	-0.017159	1.02069	0	0	1993	8647	9.06508	12	77
528	2016	4.51086	0	0	23.7478	0.570183	2.93832	1.03115	-0.010798	0.969793	0	0	1993	7976	8.98432	12	77
528	2017	4.83628	0	0	23.7986	0.579048	1.92273	0.978263	0.039465	1.02222	0	0	1993	8420	9.03848	12	77
528	2018	4.61512	0	0	23.9895	0.614775	1.44939	1.04874	0.056532	0.95353	0	0	1993	9807	9.19095	12	77
528	2019	4.36945	0	0	24.1198	0.637307	1.55712	1.01989	0.068294	0.980499	0	0	1993	10334	9.24329	12	77
528	2020	4.06044	0	0	24.2499	0.649732	1.47855	1.03156	0.068247	0.969404	0	0	1993	13152	9.48441	12	77
529	2007	0	0	1	19.9993	0.936627	2.55194	0	-0.493235	0	0	0	1985	1667	7.41938	12	36
529	2008	0	0	1	20.7395	0.411897	6.15449	0	-0.726155	0	0	0	1985	980	6.88857	12	36
529	2009	0	0	1	20.6521	0.295416	0.856167	0.384011	0.051254	2.60409	0	0	1985	985	6.89366	12	36
529	2010	0	0	1	20.7162	0.27863	0.803037	0.437914	0.051009	2.28355	0	0	1985	950	6.85751	12	36
529	2011	0	0	1	20.8252	0.291967	0.797891	0.464074	0.049497	2.15483	0	0	1985	971	6.87936	12	36
529	2012	0	0	1	20.9102	0.298454	0.768158	0.284721	0.036634	3.5122	0	0	1985	992	6.90073	12	36
529	2013	0	0	1	20.9891	0.293831	0.706774	0.312838	0.042846	3.19655	0	0	1985	1028	6.93634	12	36
529	2014	0	0	1	21.1105	0.270361	0.785078	0.265368	0.0914	3.76835	0	0	1985	1283	7.15773	12	36
529	2015	0	1	1	21.0955	0.208073	0.752941	0.202076	0.044603	4.94864	1	1	1985	916	6.82111	12	36
529	2016	0	0	1	21.1858	0.214726	0.768099	0.224637	0.063711	4.45162	1	1	1985	902	6.80572	12	36
529	2017	0	0	1	21.4377	0.291799	0.886019	0.454574	0.085924	2.19986	1	1	1985	902	6.80572	12	36
529	2018	0	0	1	21.4692	0.256164	0.843782	0.673494	0.098915	1.48479	1	1	1985	1749	7.46737	12	36
529	2019	0.693147	0	1	21.6662	0.301763	0.850351	0.543817	0.114652	1.83885	1	1	1985	1647	7.40732	12	36
529	2020	0	0	1	22.0399	0.452043	1.099	0.666328	0.113321	1.50076	1	1	1985	1743	7.46394	12	36
531	2007	0	0	1	22.2496	0.628059	2.11795	0.803972	0.120593	1.24382	0	0	1992	754	6.62672	12	57
531	2008	0	1	1	22.3845	0.702541	1.87326	1.01433	-0.028172	0.985872	1	1	1992	793	6.67708	12	57
531	2009	0	0	1	22.5589	0.657278	2.16967	0.714522	0.186549	1.39954	1	1	1992	776	6.65544	12	57
531	2010	0	0	1	22.5704	0.618082	2.1033	0.878766	0.123553	1.13796	1	1	1992	760	6.63463	12	57
531	2011	0	0	1	22.5941	0.657995	1.94736	0.996468	0.050998	1.00354	1	1	1992	1062	6.96885	12	57
531	2012	0	0	1	22.7897	0.6875	2.51156	0.812829	0.126516	1.23027	1	1	1992	1058	6.96508	12	57
531	2013	0	0	1	22.8501	0.67673	2.55679	0.856537	0.180082	1.16749	1	1	1992	1058	6.96508	12	57
531	2014	0	0	1	22.7373	0.535875	1.70513	0.567858	0.217905	1.761	1	1	1992	1147	7.04578	12	57
531	2015	0	0	1	22.8482	0.52846	3.76127	0.649766	0.261712	1.53902	1	1	1992	1245	7.12769	12	57
531	2016	0	0	1	22.941	0.533676	3.48581	0	0.272847	0	1	1	1992	1203	7.0934	12	57
531	2017	0	0	1	22.9423	0.541766	3.10202	0.881951	0.084992	1.13385	1	1	1992	1227	7.11314	12	57
531	2018	0	0	1	23.0558	0.588476	3.30368	1.0812	0.097947	0.924901	1	1	1992	1231	7.11639	12	57
531	2019	0	0	1	23.1767	0.602805	3.60162	0.992501	0.162745	1.00756	1	1	1992	1185	7.07834	12	57
531	2020	3.04452	0	1	23.3337	0.567491	3.92966	0.951548	0.285322	1.05092	1	1	1992	1241	7.12448	12	57
532	2007	1.38629	0	0	20.6017	0.245363	4.10048	0.184886	0.288062	5.40873	0	0	1992	911	6.81564	12	57
532	2008	1.79176	0	0	20.6115	0.192692	4.29187	0.436738	-0.187091	2.2897	0	0	1992	821	6.71174	12	57
532	2009	1.38629	0	0	20.7386	0.189438	5.0626	0.244727	0.254392	4.08618	0	0	1992	637	6.45834	12	57
532	2010	1.60944	0	0	20.9358	0.205617	4.83316	0.363483	0.140456	2.75116	0	0	1992	657	6.48921	12	57
532	2011	1.79176	0	0	20.7404	0.18351	4.75489	0.363295	0.219776	2.75258	0	0	1992	717	6.57647	12	57
532	2012	1.94591	0	0	20.6897	0.137633	4.7644	0.338298	0.305401	2.95597	0	0	1992	646	6.47235	12	57
532	2013	2.07944	0	0	20.8039	0.187312	4.95474	0.215413	0.412943	4.64224	0	0	1992	650	6.47851	12	57
532	2014	1.38629	0	0	20.8213	0.213197	6.38633	0.213098	0.399074	4.69268	0	0	1992	563	6.33505	12	57
532	2015	1.09861	0	0	20.9252	0.36587	5.76506	0.122888	0.312936	6.96649	0	0	1992	588	6.37843	12	57
532	2016	2.07944	0	0	21.3944	0.582156	6.31041	0.258852	0.167138	3.86322	0	0	1992	640	6.46303	12	57
532	2017	2.94444	0	0	21.572	0.628915	4.87669	0.460353	0.162201	2.17224	0	0	1992	645	6.4708	12	57
532	2018	3.29584	0	0	21.6715	0.6367	4.86591	0.512429	0.188319	1.95149	0	0	1992	635	6.4552	12	57
532	2019	3.2581	0	0	21.6513	0.599001	5.84725	0.451465	0.267017	2.21501	0	0	1992	610	6.4151	12	57
532	2020	2.63906	0	0	21.5691	0.493387	4.52371	0.449792	0.407717	2.22325	0	0	1992	648	6.47543	12	57
533	2007	1.38629	0	1	21.682	0.773274	0.831402	0.530418	0.054191	1.88531	0	0	1992	3298	8.10138	12	58
533	2008	1.60944	0	1	21.7473	0.764149	0.9954	0.798632	0.02376	1.25214	0	0	1992	3500	8.1608	12	58
533	2009	2.63906	0	1	21.668	0.662236	0.934385	0.400615	0.071506	2.49616	0	0	1992	3605	8.19035	12	58
533	2010	2.3979	0	1	21.6029	0.596963	0.851028	0.287185	-0.002839	3.48208	0	0	1992	3622	8.19506	12	58
533	2011	2.3979	0	1	21.5167	0.537735	1.09315	0.49901	0.016595	2.00397	0	0	1992	2014	7.60837	12	58
533	2012	2.3979	0	1	21.6058	0.546238	1.22448	0.591222	0.044505	1.69141	0	0	1992	0	0	12	58
533	2013	2.30259	0	1	22.0667	0.497427	1.65833	0.804503	0.08209	1.243	0	0	1992	3668	8.20767	12	58
533	2014	2.77259	0	1	22.0859	0.483665	1.00255	0	0.058171	0	0	0	1992	4192	8.34117	12	58
533	2015	3.2581	0	1	22.1501	0.49158	1.00846	0.460864	0.056584	2.16984	0	0	1992	4210	8.34545	12	58
533	2016	1.94591	0	1	21.9046	0.367516	0.751155	0.326024	0.066404	3.06726	0	0	1992	4120	8.32385	12	58
533	2017	2.07944	1	1	22.1971	0.500873	0.528108	0.461245	0.011389	2.16805	1	1	1992	1562	7.35436	12	58
533	2018	1.09861	0	1	21.6356	0.622565	0.260503	0.756643	-0.102569	1.32163	1	1	1992	1325	7.18992	12	58
533	2019	1.38629	0	1	21.5859	0.630724	1.72475	0.69987	-0.021759	1.42884	1	1	1992	1279	7.15461	12	58
533	2020	1.94591	0	1	21.617	0.610891	1.6542	0.68212	0.024975	1.46602	1	1	1992	1270	7.14756	12	58
534	2007	0	0	0	20.6997	0.22102	2.00658	0.290571	0.373691	3.44149	0	0	1992	496	6.20859	12	34
534	2008	0	0	0	21.0723	0.511829	3.97803	0.927127	0.158521	1.0786	0	0	1992	614	6.42162	12	34
534	2009	0	0	0	21.0169	0.512337	2.42165	0.541868	0.155361	1.84547	0	0	1992	548	6.3081	12	34
534	2010	0	0	0	20.9239	0.46429	3.93035	0.616551	0.206008	1.62193	0	0	1992	648	6.47543	12	34
534	2011	0	0	0	21.01	0.516649	6.68659	0.80693	0.078659	1.23926	0	0	1992	702	6.55536	12	34
534	2012	0	0	0	21.814	0.613467	4.67542	0.82311	0.304504	1.2149	0	0	1992	520	6.25575	12	34
534	2013	0	0	0	21.886	0.595931	2.85009	0.90062	0.22253	1.11035	0	0	1992	506	6.22851	12	34
534	2014	0	0	0	21.973	0.532798	6.62567	0.801315	0.166559	1.24795	0	0	1992	457	6.12687	12	34
534	2015	0	0	0	21.914	0.495967	6.68839	0	0.143094	0	0	0	1992	420	6.04263	12	34
534	2016	2.70805	0	0	21.5802	0.403374	12.1013	0.261946	0.393838	3.81758	0	0	1992	387	5.96101	12	34
534	2017	0.693147	0	0	21.6029	0.358626	9.44564	0.315177	0.38294	3.17282	0	0	1992	389	5.96615	12	34
534	2018	1.09861	0	0	21.6795	0.409483	10.0678	0.419886	0.124658	2.3816	0	0	1992	324	5.78383	12	34
534	2019	0.693147	0	0	21.447	0.540409	3.75788	0.363293	0.133492	2.7526	0	0	1992	861	6.75925	12	34
534	2020	1.60944	0	0	21.4774	0.53347	3.84711	0.270509	0.180486	3.69674	0	0	1992	890	6.79235	12	34
536	2007	0	0	1	19.0041	0.790844	1.65552	0	-0.045739	0	0	0	1995	478	6.1717	24	73
536	2008	0	0	1	18.9768	0.747619	1.32689	0	0.057408	0	0	0	1995	475	6.16542	24	73
536	2009	0	0	1	18.2659	0.404139	1.27135	0.116568	-0.019332	6.96649	0	0	1995	0	0	24	73
536	2010	2.77259	0	1	22.2738	0.327206	1.55889	0.73627	0.182428	1.3582	0	0	1995	8097	8.99937	24	73
536	2011	2.3979	1	1	22.2388	0.269682	2.08569	0.827364	0.248546	1.20866	1	1	1995	5864	8.67676	24	73
536	2012	2.94444	0	1	22.4794	0.437781	3.1771	0.731152	0.2056	1.3677	1	1	1995	5803	8.6663	24	73
536	2013	1.60944	0	1	22.9967	0.619171	1.75203	0.721593	0.156506	1.38582	1	1	1995	7279	8.89289	24	73
536	2014	1.38629	0	1	23.0686	0.617403	1.48706	0.796171	0.058027	1.25601	1	1	1995	6184	8.72988	24	73
536	2015	2.3979	0	1	22.9174	0.663016	1.65134	0.768439	0.045054	1.30134	1	1	1995	6551	8.78753	24	73
536	2016	1.60944	0	1	23.6647	0.309024	4.27043	0.759998	0.138739	1.31579	1	1	1995	5882	8.67982	24	73
536	2017	3.04452	0	1	23.7687	0.389247	4.29908	0.972292	0.04948	1.0285	1	1	1995	4923	8.50188	24	73
536	2018	4.34381	0	1	23.6724	0.605061	4.22549	1.08844	-0.84847	0.910202	1	1	1995	5028	8.52298	24	73
536	2019	4.89035	0	1	23.4059	0.661928	9.92025	0.852921	-0.84847	1.17244	1	1	1995	3300	8.10198	24	73
536	2020	5.28827	0	1	23.2194	0.54102	5.5313	0.828925	0.276489	1.20638	1	1	1995	3255	8.08826	24	73
537	2007	0	0	1	21.7968	0.7714	3.00602	0.397727	0.093113	2.51429	0	0	1986	132	4.89035	7	75
537	2008	0	0	1	21.7312	0.758998	1.59402	0.803896	0.060987	1.24394	0	0	1986	0	0	7	75
537	2009	0	0	1	21.7819	0.726146	2.83326	0.306168	0.185281	3.26618	0	0	1986	100	4.61512	7	75
537	2010	0	0	1	21.7222	0.646478	1.7747	0.453277	0.15335	2.20616	0	0	1986	97	4.58497	7	75
537	2011	0	0	1	21.8134	0.543696	2.00242	0.682234	0.386496	1.46577	0	0	1986	139	4.94164	7	75
537	2012	0	0	1	21.9123	0.538781	1.84439	0.593016	0.324998	1.6863	0	0	1986	140	4.94876	7	75
537	2013	0	0	1	22.1467	0.5022	2.79097	0.829075	0.347034	1.20616	0	0	1986	141	4.95583	7	75
537	2014	0	0	1	22.2949	0.480995	3.75182	0.71316	0.346	1.40221	0	0	1986	137	4.92725	7	75
537	2015	0	0	1	22.802	0.657062	5.53779	0.710526	0.214759	1.40741	0	0	1986	190	5.25227	7	75
537	2016	0	1	1	23.6333	0.821369	4.6676	0.930248	0.147907	1.07498	1	1	1986	358	5.88332	7	75
537	2017	0	0	1	25.0083	0.866964	3.35461	0.959319	0.136994	1.04241	1	1	1986	1777	7.48324	7	75
537	2018	0.693147	0	1	25.0534	0.859335	2.8072	0.990715	0.125367	1.00937	1	1	1986	1890	7.54486	7	75
537	2019	0	0	1	24.9705	0.80533	3.04153	0.997322	0.178897	1.00269	1	1	1986	2251	7.71957	7	75
537	2020	0	0	1	25.0386	0.794792	3.789	1.04788	0.145356	0.954303	1	1	1986	2234	7.712	7	75
538	2007	0	0	0	21.7752	0.502378	0.695665	0.290229	0.095566	3.44556	0	0	1993	2401	7.78406	12	19
538	2008	1.60944	0	0	22.3201	0.354562	0.862659	0.414851	0.092411	2.41051	0	0	1993	3498	8.16023	12	19
538	2009	1.09861	0	0	22.5159	0.39556	0.837358	0.187954	0.096467	5.32045	0	0	1993	3687	8.21284	12	19
538	2010	1.60944	0	0	22.7557	0.421651	0.757591	0.183318	0.103529	5.455	0	0	1993	3828	8.25036	12	19
538	2011	1.38629	0	0	22.9305	0.38892	0.80363	0.243034	0.121347	4.11465	0	0	1993	3942	8.2797	12	19
538	2012	0.693147	0	0	23.0901	0.341024	0.779141	0.209733	0.13179	4.76797	0	0	1993	12855	9.46157	12	19
538	2013	1.94591	0	0	23.279	0.299057	0.814485	0.172532	0.166865	5.79604	0	0	1993	5135	8.54403	12	19
538	2014	2.99573	0	0	23.517	0.308801	0.868556	0.230781	0.150408	4.33311	0	0	1993	7036	8.85894	12	19
538	2015	2.07944	0	0	23.6829	0.298748	0.930216	0.237021	0.152774	4.21904	0	0	1993	8151	9.00602	12	19
538	2016	2.83321	0	0	23.9255	0.355604	1.0971	0.27925	0.148136	3.58102	0	0	1993	8396	9.03563	12	19
538	2017	3.21888	0	0	24.0448	0.345081	1.13934	0.239718	0.148911	4.17157	0	0	1993	8294	9.02341	12	19
538	2018	3.33221	0	0	24.137	0.344171	1.13739	0.347265	0.143476	2.87964	0	0	1993	8068	8.99578	12	19
538	2019	3.13549	0	0	24.6284	0.232755	1.67398	0.580466	0.159886	1.72275	0	0	1993	8124	9.0027	12	19
538	2020	2.83321	0	0	24.7346	0.305607	1.68646	0.523158	0.208046	1.91147	0	0	1993	8131	9.00356	12	19
539	2007	0	0	0	23.9035	0.500469	2.31431	0.73574	0.119024	1.35918	0	0	1996	1480	7.30047	12	57
539	2008	0	0	0	23.9272	0.54836	2.11998	0.992264	-0.023378	1.0078	0	0	1996	1947	7.57456	12	57
539	2009	0	0	0	24.1299	0.600351	2.46541	0.82882	0.136622	1.20653	0	0	1996	1914	7.55747	12	57
539	2010	0	0	0	24.267	0.621799	2.73657	0.953827	0.092452	1.04841	0	0	1996	1894	7.54697	12	57
539	2011	0	0	0	24.3991	0.664351	2.7004	1.01121	0.026977	0.988918	0	0	1996	1896	7.54803	12	57
539	2012	2.48491	0	0	24.9085	0.665573	2.22822	0.985159	0.119847	1.01506	0	0	1996	1411	7.25276	12	57
539	2013	2.70805	0	0	24.9416	0.623187	2.20295	1.0595	0.179999	0.943839	0	0	1996	6619	8.79785	12	57
539	2014	1.09861	0	0	24.9586	0.597825	2.37842	0.969656	0.194217	1.03129	0	0	1996	6691	8.80867	12	57
539	2015	1.79176	0	0	24.9988	0.57978	2.79585	0.961338	0.222102	1.04022	0	0	1996	6943	8.84563	12	57
539	2016	2.30258	0	0	24.9814	0.584921	3.11612	1.03746	0.089172	0.963891	0	0	1996	6608	8.79619	12	57
539	2017	2.30258	0	0	24.986	0.581694	2.66506	1.06712	0.058349	0.937099	0	0	1996	6957	8.84765	12	57
539	2018	3.04452	0	0	25.0182	0.57019	2.67543	1.08844	0.043596	0.912862	0	0	1996	6735	8.81522	12	57
539	2019	2.63906	0	0	25.047	0.546989	2.57056	1.08844	0.086649	0.872236	0	0	1996	6688	8.80822	12	57
539	2020	3.13549	0	0	25.1773	0.584238	3.03472	1.08844	0.124559	0.868008	0	0	1996	6794	8.82394	12	57
541	2007	0	0	1	21.945	0.110381	2.26793	0.398388	0.331151	2.51011	0	0	1992	8951	9.09963	12	58
541	2008	0	0	1	21.7636	0.069799	1.64674	0.778043	0.158083	1.28528	0	0	1992	8329	9.02762	12	58
541	2009	0	0	1	21.8202	0.096525	1.7543	0.361557	0.155928	2.76582	0	0	1992	8438	9.04062	12	58
541	2010	1.09861	0	1	21.8638	0.101122	1.59941	0.246149	0.160398	4.06257	0	0	1992	8547	9.05345	12	58
541	2011	1.38629	0	1	21.8724	0.100524	1.39569	0.406754	0.159941	2.45849	0	0	1992	7309	8.897	12	58
541	2012	0	1	1	21.9611	0.130811	1.56604	0.582602	0.219514	1.71644	1	1	1992	7657	8.94351	12	58
541	2013	0.693147	0	1	21.9393	0.132906	1.33526	0.552951	0.097133	1.80848	1	1	1992	8875	9.09111	12	58
541	2014	1.60944	0	1	22.0415	0.171864	1.21771	0.393544	0.120636	2.54101	1	1	1992	8944	9.09885	12	58
541	2015	2.56495	0	1	22.523	0.163774	2.10254	0.313806	0.062461	3.18668	1	1	1992	8028	8.99081	12	58
541	2016	2.07944	0	1	22.5316	0.179453	1.81204	0.495604	0.38085	2.01774	1	1	1992	9380	9.14644	12	58
541	2017	3.09104	0	1	22.4595	0.15437	1.49356	0.499912	0.230965	2.00035	1	1	1992	9209	9.12805	12	58
541	2018	2.70805	0	1	22.4439	0.223124	1.46981	0.718274	0.118647	1.39223	1	1	1992	9234	9.13076	12	58
541	2019	2.63906	0	1	22.5438	0.205303	1.8502	0.841408	0.106234	1.18848	1	1	1992	7541	8.92824	12	58
541	2020	2.63906	0	1	22.8656	0.259076	2.27491	0.872168	0.098687	1.14657	1	1	1992	7916	8.97677	12	58
543	2007	0	0	1	23.0538	0.40491	3.90299	0.849245	0.047101	1.17752	0	0	1993	4268	8.35914	9	57
543	2008	0	0	1	22.9305	0.541113	3.22278	1.04978	-3.4e-05	0.95258	0	0	1993	4054	8.30771	9	57
543	2009	0	0	1	23.1476	0.503836	3.39618	0.874329	0.011874	1.14373	0	0	1993	3925	8.27538	9	57
543	2010	0	0	1	23.265	0.58094	3.35636	1.00401	0.007101	0.996005	0	0	1993	3784	8.2388	9	57
543	2011	0.693147	0	1	23.4158	0.667547	2.86768	1.07313	-0.025643	0.931854	0	0	1993	3754	8.23084	9	57
543	2012	0	0	1	23.5704	0.670248	2.25484	0.986877	0.050544	1.0133	0	0	1993	3463	8.15018	9	57
543	2013	0	0	1	23.8066	0.543037	1.737	1.08844	0.171508	0.917426	0	0	1993	3772	8.23563	9	57
543	2014	0	0	1	23.858	0.455475	1.78619	0.959027	0.162677	1.04272	0	0	1993	3665	8.20686	9	57
543	2015	0.693147	1	1	23.8491	0.424879	2.01626	0.918954	0.215723	1.08819	1	1	1993	3571	8.18088	9	57
543	2016	1.09861	0	1	24.0223	0.450682	2.5472	1.04853	0.130758	0.953714	1	1	1993	3562	8.17836	9	57
543	2017	2.48491	0	1	24.0022	0.480776	2.17471	1.08844	0.010711	0.819329	1	1	1993	3480	8.15508	9	57
543	2018	0	0	1	24.0871	0.501899	2.15406	1.08844	0.052928	0.798647	1	1	1993	3539	8.17188	9	57
543	2019	2.63906	0	1	24.2167	0.4456	2.04442	1.08844	0.078586	0.814639	1	1	1993	3498	8.16023	9	57
543	2020	0.693147	0	1	24.2405	0.425592	2.01122	1.08844	0.092938	0.768451	1	1	1993	3446	8.14526	9	57
544	2007	0	0	1	20.1974	0.345771	2.55012	0.35482	0.340258	2.81833	0	0	1996	319	5.76832	18	55
544	2008	0	0	1	20.4175	0.381446	2.87833	0.605217	0.332134	1.6523	0	0	1996	326	5.78996	18	55
544	2009	0	0	1	20.429	0.309714	2.57222	0.437175	0.282007	2.28741	0	0	1996	341	5.83481	18	55
544	2010	0	0	1	20.7203	0.410177	3.11195	0.457186	0.294598	2.18729	0	0	1996	443	6.09582	18	55
544	2011	0	0	1	21.0393	0.508813	3.49113	0.37874	0.240899	2.64034	0	0	1996	561	6.3315	18	55
544	2012	0	0	1	21.0811	0.456757	3.40407	0.45739	0.093746	2.18632	0	0	1996	675	6.51619	18	55
544	2013	0	0	1	21.3398	0.544197	3.77764	0.462592	0.085633	2.16173	0	0	1996	712	6.56948	18	55
544	2014	0	0	1	21.5544	0.606739	3.9702	0	0.098121	0	0	0	1996	752	6.62406	18	55
544	2015	0	1	1	21.6065	0.588091	4.66704	0.365956	0.142336	2.73257	1	1	1996	656	6.48768	18	55
544	2016	0	0	1	22.5483	0.152379	6.622	0.712528	0.228376	1.40345	1	1	1996	1148	7.04665	18	55
544	2017	1.60944	0	1	22.6344	0.175362	6.92499	0.766271	0.350578	1.30502	1	1	1996	1176	7.07072	18	55
544	2018	1.94591	0	1	22.9301	0.330266	8.84782	1.07226	0.491191	0.932613	1	1	1996	1246	7.1285	18	55
544	2019	1.79176	0	1	23.1105	0.40869	6.25596	1.03167	0.304434	0.969306	1	1	1996	1584	7.36834	18	55
544	2020	2.3979	0	1	23.5075	0.576077	7.53005	1.00184	0.289725	0.998159	1	1	1996	1655	7.41216	18	55
545	2007	0	0	0	19.6623	0.936627	2.81847	0.224554	0.065177	4.45326	0	0	1989	501	6.2186	12	19
545	2008	0	0	0	19.6829	0.931354	2.59035	0.336551	0.028649	2.97132	0	0	1989	450	6.11147	12	19
545	2009	0	0	0	19.2905	0.936627	2.53686	0.169176	-0.233628	5.911	0	0	1989	290	5.67332	12	19
545	2010	0	0	0	19.2252	0.936627	2.38993	0.168275	-0.574071	5.94265	0	0	1989	349	5.85793	12	19
545	2011	0	0	0	19.0912	0.936627	2.0642	0.205656	-0.057134	4.8625	0	0	1989	343	5.84064	12	19
545	2012	0	0	0	19.0822	0.936627	1.96407	0	0.040887	0	0	0	1989	218	5.38907	12	19
545	2013	1.09861	0	0	20.8832	0.357445	1.39338	0.594424	0.068917	1.6823	0	0	1989	543	6.29895	12	19
545	2014	0	0	0	21.4721	0.231992	2.87709	0.590137	0.025794	1.69452	0	0	1989	814	6.70319	12	19
545	2015	0.693147	0	0	21.6494	0.300855	3.55674	0.368422	0.154558	2.71427	0	0	1989	1085	6.99026	12	19
545	2016	1.09861	0	0	21.715	0.294113	2.57721	0.419934	0.120843	2.38133	0	0	1989	1077	6.98286	12	19
545	2017	1.38629	0	0	21.7357	0.271909	1.58083	0.485554	0.117079	2.0595	0	0	1989	1074	6.98008	12	19
545	2018	1.09861	0	0	21.8632	0.34333	1.68585	0.756416	0.060527	1.32202	0	0	1989	1006	6.91473	12	19
545	2019	1.38629	0	0	21.8518	0.32825	1.64	0.774934	0.022807	1.29043	0	0	1989	990	6.89872	12	19
545	2020	1.09861	0	0	21.7837	0.37427	1.57446	0.646058	-0.142429	1.54785	0	0	1989	964	6.87213	12	19
546	2007	0	0	1	20.2047	0.588088	4.73052	0.374328	0.227472	2.67145	0	0	1998	54	4.00733	5	36
546	2008	0	0	1	20.1539	0.744049	27.643	0.419531	-0.84847	2.38361	0	0	1998	56	4.04305	5	36
546	2009	0	0	1	19.8239	0.628178	1.2676	0.173543	0.097483	5.76225	0	0	1998	86	4.46591	5	36
546	2010	0	0	1	20.0011	0.678717	6.11228	0.214267	0.072675	4.66708	0	0	1998	96	4.57471	5	36
546	2011	0	0	1	19.8656	0.585151	2.41488	0.329893	0.069866	3.03129	0	0	1998	87	4.47734	5	36
546	2012	3.98898	0	1	19.8627	0.573679	3.56051	0.322468	0.10186	3.10108	0	0	1998	115	4.75359	5	36
546	2013	4.11087	0	1	19.4857	0.301097	3.24262	0.289687	0.364409	3.452	0	0	1998	81	4.40672	5	36
546	2014	0.693147	0	1	22.1317	0.581223	2.97758	0.854335	0.145362	1.1705	0	0	1998	2265	7.72577	5	36
546	2015	0	0	1	22.199	0.543304	2.34511	0.615588	0.167734	1.62446	0	0	1998	1709	7.44425	5	36
546	2016	0	0	1	22.3564	0.544929	2.36588	0.716429	0.176285	1.39581	0	0	1998	2077	7.63916	5	36
546	2017	1.38629	0	1	22.8015	0.516107	1.575	0.532337	0.092732	1.87851	0	0	1998	3536	8.17103	5	36
546	2018	1.38629	1	1	22.8533	0.493778	1.05535	0.82358	0.067144	1.21421	1	1	1998	3368	8.12237	5	36
546	2019	2.94444	0	1	22.9371	0.464441	1.11989	0.810697	0.069023	1.23351	1	1	1998	3403	8.13271	5	36
546	2020	1.38629	0	1	23.0062	0.460148	1.13081	0.992159	0.048689	1.0079	1	1	1998	3299	8.10168	5	36
547	2007	0	0	1	21.5214	0.201332	5.08285	0.715209	0.125534	1.39819	0	0	1993	959	6.86693	24	58
547	2008	0	0	1	21.0557	0.324883	3.43795	0.940094	0.160985	1.06372	0	0	1993	949	6.85646	24	58
547	2009	2.19722	0	1	21.2525	0.300991	4.4215	0.646634	0.133263	1.54647	0	0	1993	929	6.83519	24	58
547	2010	2.19722	0	1	21.3515	0.280524	4.19276	0.526496	0.137724	1.89935	0	0	1993	944	6.85119	24	58
547	2011	2.48491	0	1	21.5027	0.244076	5.33393	0.743634	0.34661	1.34475	0	0	1993	1004	6.91274	24	58
547	2012	2.30259	0	1	21.673	0.318555	6.10312	0.747624	0.37937	1.33757	0	0	1993	1051	6.95845	24	58
547	2013	3.13549	0	1	21.7661	0.373312	5.29198	0.697637	0.292153	1.43341	0	0	1993	989	6.89771	24	58
547	2014	2.56495	0	1	21.9711	0.300708	4.06866	0.277662	0.304194	3.6015	0	0	1993	1283	7.15773	24	58
547	2015	3.46574	0	1	22.638	0.189144	6.04337	0.348384	0.216658	2.8704	0	0	1993	1506	7.31788	24	58
547	2016	3.68888	1	1	22.6614	0.223353	3.40114	0	0.158692	0	1	1	1993	1649	7.40853	24	58
547	2017	3.91202	0	1	22.7543	0.255145	3.24359	0	0.14607	0	1	1	1993	1856	7.52672	24	58
547	2018	4.90527	0	1	22.9563	0.22516	2.65307	0.765576	0.161941	1.30621	1	1	1993	2353	7.76387	24	58
547	2019	4.99043	0	1	23.1084	0.24599	2.68886	0.658148	0.196695	1.51942	1	1	1993	2326	7.75234	24	58
547	2020	5.18739	0	1	23.2438	0.248536	2.80328	0.322433	0.21593	3.10142	1	1	1993	2589	7.85941	24	58
548	2007	0	0	0	21.4406	0.29758	4.38416	0.338773	0.578123	2.95183	0	0	1992	231	5.44674	12	13
548	2008	0	0	0	21.4544	0.332116	9.44792	0.881692	0.245535	1.13418	0	0	1992	213	5.36598	12	13
548	2009	0	0	0	21.471	0.331394	9.52387	0.425782	0.516337	2.34862	0	0	1992	213	5.36598	12	13
548	2010	0	0	0	21.5138	0.329299	6.60848	0.569567	0.401206	1.75572	0	0	1992	215	5.37528	12	13
548	2011	0	0	0	21.4527	0.277067	7.67951	0.861708	0.315772	1.16049	0	0	1992	207	5.33754	12	13
548	2012	0.693147	0	0	21.4933	0.292067	9.32447	0.811971	0.185487	1.23157	0	0	1992	219	5.39363	12	13
548	2013	0	0	0	21.3871	0.228587	8.77165	0.687559	0.136861	1.45442	0	0	1992	785	6.66696	12	13
548	2014	0.693147	0	0	21.3872	0.219023	9.44346	0.456561	0.14706	2.19029	0	0	1992	658	6.49072	12	13
548	2015	0	0	0	21.4452	0.273105	11.2554	0.312941	0.09986	3.19549	0	0	1992	736	6.60259	12	13
548	2016	0	0	0	21.5882	0.348942	11.2302	0.487945	0.076998	2.04941	0	0	1992	769	6.64639	12	13
548	2017	0	0	0	21.4563	0.21483	2.14378	0.551806	0.168311	1.81223	0	0	1992	809	6.69703	12	13
548	2018	0	0	0	21.4804	0.231998	7.13912	0.795249	0.200278	1.25747	0	0	1992	785	6.66696	12	13
548	2019	0	0	0	21.5467	0.265587	7.91651	0.844852	0.251249	1.18364	0	0	1992	811	6.6995	12	13
548	2020	0	0	0	21.5403	0.20753	5.19145	0.90853	0.241157	1.10068	0	0	1992	752	6.62406	12	13
550	2007	0	0	0	22.5355	0.409687	0.7243	0.528628	0.101379	1.89169	0	0	1997	8008	8.98832	12	50
550	2008	0	0	0	22.509	0.30395	0.69451	0.929063	0.085905	1.07635	0	0	1997	8346	9.02966	12	50
550	2009	0	0	0	22.8388	0.403587	0.794995	0.430974	0.118506	2.32033	0	0	1997	8324	9.02702	12	50
550	2010	2.56495	0	0	23.1425	0.444496	0.712696	0.435308	0.129486	2.29722	0	0	1997	9830	9.1933	12	50
550	2011	3.68888	0	0	23.193	0.37164	0.677084	0.626463	0.11624	1.59626	0	0	1997	10219	9.2321	12	50
550	2012	2.63906	0	0	23.2967	0.375408	0.750305	0.685014	0.098269	1.45982	0	0	1997	11024	9.30792	12	50
550	2013	2.83321	0	0	23.5256	0.443279	0.789085	0.582899	0.08394	1.71556	0	0	1997	13227	9.49009	12	50
550	2014	3.09104	0	0	23.6935	0.456394	0.763453	0.592179	0.07252	1.68868	0	0	1997	14036	9.54945	12	50
550	2015	2.48491	0	0	23.7702	0.430844	0.858236	0.649986	0.073464	1.5385	0	0	1997	15698	9.66135	12	50
550	2016	2.94444	0	0	23.9217	0.493372	0.919645	0.765529	0.035858	1.30629	0	0	1997	16865	9.73306	12	50
550	2017	3.97029	0	0	23.996	0.52348	0.841701	1.02047	0.004102	0.979944	0	0	1997	17341	9.76089	12	50
550	2018	4.47734	0	0	23.8758	0.556152	0.828215	1.06335	-0.007018	0.940426	0	0	1997	16540	9.7136	12	50
550	2019	4.80402	0	0	23.9137	0.568016	0.832893	1.06489	-0.003791	0.939066	0	0	1997	14788	9.60164	12	50
550	2020	5.02388	0	0	24.0621	0.610204	0.851626	0.93825	0.018515	1.06581	0	0	1997	13432	9.50547	12	50
551	2007	0	0	1	21.3708	0.522984	1.15067	0.667959	0.074525	1.4971	0	0	1993	3264	8.09102	15	5
551	2008	1.38629	0	1	21.3621	0.508555	1.12826	0.952547	0.053203	1.04982	0	0	1993	3979	8.28904	15	5
551	2009	2.19722	1	1	21.44	0.514775	1.18636	0.561737	0.076218	1.78019	1	1	1993	3375	8.12445	15	5
551	2010	3.17805	0	1	21.816	0.465396	1.32365	0.519947	0.051593	1.92327	1	1	1993	5043	8.52595	15	5
551	2011	2.77259	0	1	21.875	0.478884	1.2722	0.815097	0.024817	1.22685	1	1	1993	4501	8.41228	15	5
551	2012	2.99573	0	1	21.8964	0.488602	1.60355	0.745482	0.006644	1.34142	1	1	1993	4388	8.38686	15	5
551	2013	3.13549	0	1	21.9541	0.497835	1.53285	0.627409	0.035844	1.59386	1	1	1993	4312	8.36939	15	5
551	2014	2.48491	0	1	21.9117	0.463045	1.44373	0.594511	0.029808	1.68205	1	1	1993	3812	8.24617	15	5
551	2015	3.17805	0	1	21.9227	0.482095	1.54326	0.481683	0.019801	2.07605	1	1	1993	3782	8.23827	15	5
551	2016	2.56495	0	1	22.1123	0.486747	1.7576	0.649758	0.043034	1.53903	1	1	1993	3616	8.1934	15	5
551	2017	3.63759	0	1	22.1625	0.49669	1.62805	0.781675	0.058008	1.2793	1	1	1993	3359	8.1197	15	5
551	2018	3.09104	0	1	22.2003	0.508004	1.46789	0.962714	0.059596	1.03873	1	1	1993	3266	8.09163	15	5
551	2019	3.3673	0	1	22.2577	0.483675	1.43291	0.943562	0.066918	1.05981	1	1	1993	2636	7.8774	15	5
551	2020	3.89182	0	1	22.3328	0.469686	1.55613	0.890182	0.070316	1.12337	1	1	1993	2658	7.8857	15	5
552	2007	0	0	1	19.9139	0.365961	1.56664	0.267749	0.168432	3.73484	0	0	1996	2146	7.67183	23	53
552	2008	0	0	1	20.0563	0.213289	1.26467	0.677698	0.23725	1.47558	0	0	1996	2743	7.91717	23	53
552	2009	0	0	1	20.1882	0.302127	1.09745	0.271919	0.085434	3.67757	0	0	1996	3380	8.12593	23	53
552	2010	0	0	1	20.2519	0.303679	0.80445	0.24624	0.088309	4.06108	0	0	1996	3869	8.26101	23	53
552	2011	0	0	1	20.4134	0.317642	0.712472	0.305792	0.092924	3.2702	0	0	1996	3802	8.24355	23	53
552	2012	0	0	1	22.3492	0.573852	1.25335	0.816759	0.137022	1.22435	0	0	1996	18820	9.84273	23	53
552	2013	0	0	1	22.4698	0.54552	1.53987	0.716924	0.133562	1.39485	0	0	1996	18465	9.82369	23	53
552	2014	0	0	1	22.5641	0.570138	1.90765	0.737571	0.110252	1.3558	0	0	1996	16430	9.70693	23	53
552	2015	0	0	1	22.9487	0.338593	3.49755	0.846916	0.070494	1.18075	0	0	1996	14865	9.60683	23	53
552	2016	0	0	1	22.9251	0.305095	3.03652	0.847737	0.081858	1.17961	0	0	1996	14125	9.55577	23	53
552	2017	0	0	1	23.0069	0.299799	2.46494	0.924312	0.191273	1.08188	0	0	1996	13031	9.47516	23	53
552	2018	0	0	1	23.0388	0.279271	2.4754	1.08844	0.164446	0.902763	0	0	1996	12683	9.4481	23	53
552	2019	0	1	1	23.1112	0.285366	2.68514	1.08844	0.151466	0.827361	1	1	1996	12439	9.42867	23	53
552	2020	0	0	1	23.3291	0.369849	3.67295	1.08844	0.144091	0.912045	1	1	1996	12391	9.42481	23	53
553	2007	0	0	1	21.2776	0.461099	1.05603	0.36096	0.027831	2.77039	0	0	1998	4043	8.30499	21	17
553	2008	0	0	1	21.4409	0.455282	0.924296	0.696067	0.117782	1.43664	0	0	1998	4095	8.31777	21	17
553	2009	0	0	1	21.4358	0.460366	1.23547	0.42702	0.018294	2.34181	0	0	1998	2948	7.98922	21	17
553	2010	0	0	1	21.4238	0.445368	1.28325	0.426637	0.018959	2.34391	0	0	1998	2518	7.83162	21	17
553	2011	0	0	1	21.553	0.491651	1.20598	0.683493	0.038485	1.46307	0	0	1998	2294	7.73849	21	17
553	2012	0	0	1	21.601	0.474181	1.02573	0.667836	0.062199	1.49738	0	0	1998	2256	7.72179	21	17
553	2013	0	0	1	21.7196	0.428993	0.879747	0.404269	0.143634	2.4736	0	0	1998	2122	7.66059	21	17
553	2014	2.19722	0	1	21.7997	0.315886	0.937121	0.388424	0.212992	2.5745	0	0	1998	2056	7.629	21	17
553	2015	1.09861	0	1	21.8143	0.295535	1.37205	0	0.084483	0	0	0	1998	1877	7.53796	21	17
553	2016	1.60944	1	1	21.8168	0.328263	1.60933	0.374577	-0.064931	2.66968	1	1	1998	1728	7.4553	21	17
553	2017	1.38629	0	1	24.4025	0.525974	1.66308	0.957429	0.07047	1.04446	1	1	1998	1598	7.37713	21	17
553	2018	1.60944	0	1	24.4801	0.479588	1.67138	1.01395	0.127113	0.986237	1	1	1998	1470	7.2937	21	17
553	2019	2.07944	0	1	24.5363	0.506024	1.64309	1.00876	0.019218	0.991318	1	1	1998	7751	8.95571	21	17
553	2020	3.13549	0	1	24.5692	0.54202	1.64533	1.08844	0.018915	0.917714	1	1	1998	7768	8.9579	21	17
554	2007	0	0	0	20.7748	0.097589	0.38146	0.217692	0.048464	4.59365	0	0	1993	1159	7.05617	12	54
554	2008	0	0	0	20.6872	0.064439	0.331806	0.520203	0.073329	1.92233	0	0	1993	1172	7.06732	12	54
554	2009	0	0	0	20.6294	0.037253	0.315006	0.281826	0.010319	3.54829	0	0	1993	1183	7.07665	12	54
554	2010	0	0	0	20.6713	0.081446	0.303934	0.27838	0.005038	3.59221	0	0	1993	1226	7.11233	12	54
554	2011	0	0	0	20.654	0.055558	0.241088	0.337223	0.005485	2.96539	0	0	1993	1271	7.14835	12	54
554	2012	0	0	0	20.7205	0.099364	0.259821	0.473155	0.009538	2.11347	0	0	1993	1445	7.27656	12	54
554	2013	0	0	0	20.843	0.190248	0.294709	0.505423	0.008344	1.97854	0	0	1993	1410	7.25205	12	54
554	2014	0	0	0	20.8137	0.160959	0.27983	0.312852	0.004365	3.1964	0	0	1993	1547	7.34472	12	54
554	2015	0	0	0	20.784	0.139825	0.361405	0.218673	0.004835	4.57303	0	0	1993	1435	7.26962	12	54
554	2016	0	0	0	20.8058	0.154088	0.392431	0.246389	0.008838	4.05862	0	0	1993	1249	7.1309	12	54
554	2017	0	0	0	20.8767	0.209542	0.42876	0.340964	0.003157	2.93286	0	0	1993	1342	7.20266	12	54
554	2018	0	0	0	20.9613	0.287817	0.412253	0.519125	0.003374	1.92632	0	0	1993	1305	7.17472	12	54
554	2019	0	0	0	20.9997	0.310079	0.450813	0.547225	0.007779	1.8274	0	0	1993	1383	7.23273	12	54
554	2020	0	0	0	21.1194	0.382912	0.613117	0.620835	0.005155	1.61073	0	0	1993	1185	7.07834	12	54
555	2007	0	0	1	17.2436	0.936627	3.88017	0.116568	-0.815573	6.96649	0	0	1996	11	2.48491	12	73
555	2008	0	0	1	17.3178	0.936627	1.60996	0.116568	-0.176179	6.96649	0	0	1996	10	2.3979	12	73
555	2009	0	0	1	16.9622	0.936627	4.73808	0.116568	-0.84847	6.96649	0	0	1996	10	2.3979	12	73
555	2010	0	0	1	17.9012	0.936627	0.69524	0.116568	0.042875	6.96649	0	0	1996	8	2.19722	12	73
555	2011	0	0	1	16.9394	0.936627	0.227654	0.116568	0.006152	6.96649	0	0	1996	9	2.30259	12	73
555	2012	0	0	1	16.7575	0.936627	0.414392	0.116568	-0.181385	6.96649	0	0	1996	9	2.30259	12	73
555	2013	1.60944	0	1	22.5205	0.681127	0.782119	0.760367	0.029585	1.31515	0	0	1996	4307	8.36823	12	73
555	2014	2.19722	1	1	22.5801	0.537506	0.97627	0.688653	0.046942	1.45211	1	1	1996	4182	8.33878	12	73
555	2015	2.30259	0	1	22.7209	0.552271	1.09814	0.449773	0.062802	2.22334	1	1	1996	5175	8.55179	12	73
555	2016	2.30259	0	1	22.9744	0.507574	1.18516	0.692076	0.038442	1.44493	1	1	1996	8536	9.05217	12	73
555	2017	2.70805	0	1	23.0954	0.537705	1.30936	0.645927	0.04653	1.54816	1	1	1996	9942	9.20462	12	73
555	2018	3.3673	0	1	23.0932	0.530334	1.17835	0.734969	0.009696	1.3606	1	1	1996	9187	9.12565	12	73
555	2019	4.07754	0	1	23.0987	0.505153	1.06007	0.550679	0.04608	1.81594	1	1	1996	10209	9.23112	12	73
555	2020	3.78419	0	1	23.2125	0.528217	1.12782	0.563425	0.047322	1.77486	1	1	1996	12898	9.4649	12	73
557	2007	0	0	0	19.782	0.936627	12.5962	0.074707	-0.349024	6.96649	0	0	1994	1075	6.98101	12	81
557	2008	0	0	0	19.6667	0.936627	10.897	0.13758	-0.84847	6.96649	0	0	1994	187	5.23644	12	81
557	2009	0	0	0	19.1703	0.936627	27.643	0.059215	-0.84847	6.96649	0	0	1994	36	3.61092	12	81
557	2010	0	0	0	18.6399	0.936627	0	0	0	0	0	0	1994	16	2.83321	12	81
557	2011	0	0	0	18.4882	0.936627	0	0	0	0	0	0	1994	15	2.77259	12	81
557	2012	0	0	0	19.4769	0.525381	27.643	0	0.581741	0	0	0	1994	35	3.58352	12	81
557	2013	0	0	0	19.4955	0.522073	27.392	0	0.395342	0	0	0	1994	38	3.66356	12	81
557	2014	0	0	0	19.4357	0.488817	27.643	0.064041	0.047905	6.96649	0	0	1994	56	4.04305	12	81
557	2015	0	0	0	22.4228	0.266359	9.12231	0.820657	0.124479	1.21854	0	0	1994	61	4.12713	12	81
557	2016	0	0	0	22.3425	0.220359	10.9029	0.758928	-0.07809	1.31765	0	0	1994	1008	6.91671	12	81
557	2017	0	0	0	22.3415	0.202265	7.64649	0	0.166209	0	0	0	1994	1153	7.05099	12	81
557	2018	0	0	0	22.4765	0.146288	7.58724	0.994927	0.240844	1.0051	0	0	1994	1120	7.02198	12	81
557	2019	0	0	0	22.3876	0.058221	6.60352	0.989384	0.231282	1.01073	0	0	1994	1136	7.03615	12	81
557	2020	0	0	0	22.423	0.0594	6.10847	0.903574	0.250839	1.10672	0	0	1994	1122	7.02376	12	81
558	2007	0	0	1	21.396	0.793729	1.97474	0.719444	0.188101	1.38996	0	0	1988	173	5.15906	19	7
558	2008	0	0	1	21.3921	0.736705	2.26503	0.87922	0.183626	1.13737	0	0	1988	171	5.14749	19	7
558	2009	0	0	1	21.6573	0.73576	2.26834	0.769155	0.182251	1.30013	0	0	1988	186	5.23111	19	7
558	2010	0	0	1	22.0477	0.76416	2.0617	0.670298	0.127039	1.49187	0	0	1988	234	5.45959	19	7
558	2011	0	0	1	22.2541	0.781555	4.65336	0.812482	0.074237	1.2308	0	0	1988	236	5.46806	19	7
558	2012	0	0	1	22.4945	0.806471	4.99964	0.807511	0.047428	1.23837	0	0	1988	248	5.51745	19	7
558	2013	0	0	1	22.5581	0.843875	2.98955	0.840438	0.045888	1.18986	0	0	1988	281	5.64191	19	7
558	2014	0	0	1	22.2661	0.6261	1.25843	0	0.052075	0	0	0	1988	423	6.04973	19	7
558	2015	0	0	1	21.7638	0.521308	1.11969	0.124135	-0.131374	6.96649	0	0	1988	191	5.25749	19	7
558	2016	0	0	1	21.6574	0.45875	0.669664	0	0.029957	0	0	0	1988	179	5.19296	19	7
558	2017	0	0	1	21.6602	0.457423	1.9272	0.338225	0.06052	2.95661	0	0	1988	174	5.16479	19	7
558	2018	0	0	1	21.736	0.509575	3.91903	0.535593	-0.019935	1.86709	0	0	1988	174	5.16479	19	7
558	2019	0	0	1	21.6071	0.468859	17.5558	0.449228	0.245563	2.22604	0	0	1988	168	5.1299	19	7
558	2020	0	1	1	21.4961	0.436977	15.4679	0.478224	-0.462256	2.09107	1	1	1988	136	4.91998	19	7
559	2007	0	0	0	22.4263	0.558466	1.29722	0.482166	0.102544	2.07397	0	0	1994	10726	9.28052	12	50
559	2008	0	0	0	22.4825	0.692608	1.19789	0.893688	0.059887	1.11896	0	0	1994	10210	9.23122	12	50
559	2009	0	0	0	22.4827	0.676859	1.043	0.658286	0.056125	1.5191	0	0	1994	9768	9.18697	12	50
559	2010	0	0	0	22.8125	0.499961	1.03311	0.384904	0.060465	2.59805	0	0	1994	10312	9.24116	12	50
559	2011	2.63906	0	0	22.8985	0.531791	1.07721	0.643105	0.060703	1.55496	0	0	1994	10504	9.25961	12	50
559	2012	1.09861	0	0	22.8708	0.535614	1.0268	0.729769	0.039556	1.3703	0	0	1994	9716	9.18163	12	50
559	2013	2.83321	0	0	22.9998	0.605592	1.05188	0.678868	0.068557	1.47304	0	0	1994	11025	9.30801	12	50
559	2014	2.77259	0	0	23.2001	0.633816	1.21104	0.394096	0.082629	2.53745	0	0	1994	10755	9.28322	12	50
559	2015	4.04305	0	0	23.2686	0.640637	1.24463	0.212464	0.084984	4.70668	0	0	1994	10507	9.25989	12	50
559	2016	4.70953	0	0	23.1671	0.589862	1.06786	0.309892	0.090096	3.22693	0	0	1994	10250	9.23513	12	50
559	2017	4.56435	0	0	23.1682	0.532298	1.03363	0.338288	0.090963	2.95606	0	0	1994	9697	9.17967	12	50
559	2018	3.21888	0	0	23.2122	0.546613	1.0604	0.582555	0.070564	1.71658	0	0	1994	9490	9.1581	12	50
559	2019	3.04452	0	0	23.2105	0.54705	1.13676	0.563	0.055284	1.7762	0	0	1994	8274	9.02099	12	50
559	2020	2.94444	0	0	23.4635	0.428987	1.4235	0.677945	0.045775	1.47505	0	0	1994	8245	9.01748	12	50
560	2007	0	0	0	21.3641	0.891053	1.65869	0.530181	0.106012	1.88615	0	0	1992	4083	8.31483	12	4
560	2008	0	0	0	21.6303	0.764406	2.10583	0.985661	0.033263	1.01455	0	0	1992	4189	8.34046	12	4
560	2009	0	0	0	21.7757	0.788744	2.30691	0.735466	0.032518	1.35968	0	0	1992	3013	8.01102	12	4
560	2010	0	0	0	21.9351	0.815963	2.44017	0.799992	0.032254	1.25001	0	0	1992	3026	8.01533	12	4
560	2011	0	0	0	22.1517	0.75425	2.68136	0.94181	0.079931	1.06178	0	0	1992	3336	8.11283	12	4
560	2012	0	0	0	22.0974	0.716999	1.42724	0.981314	0.074848	1.01904	0	0	1992	4371	8.38298	12	4
560	2013	0	0	0	22.295	0.745479	2.68814	0.983315	0.066626	1.01697	0	0	1992	4644	8.44355	12	4
560	2014	0	0	0	22.2235	0.716329	2.73294	0.74068	0.061548	1.35011	0	0	1992	4080	8.3141	12	4
560	2015	0	0	0	22.531	0.382268	4.55467	0.6717	0.010831	1.48876	0	0	1992	2159	7.67786	12	4
560	2016	0	0	0	22.6234	0.431851	3.48888	0	0.059007	0	0	0	1992	1362	7.21744	12	4
560	2017	0	0	0	23.5642	0.530688	12.9933	0.916255	0.072802	1.0914	0	0	1992	59003	10.7459	12	4
560	2018	0	0	0	23.6339	0.483221	1.71798	0.962134	0.092311	1.03936	0	0	1992	52415	10.7459	12	4
560	2019	2.48491	0	0	23.6932	0.469037	1.73854	1.00778	0.103744	0.992281	0	0	1992	47864	10.7459	12	4
560	2020	0.693147	0	0	23.7252	0.484001	2.10171	1.03849	0.051581	0.962941	0	0	1992	48488	10.7459	12	4
561	2007	0	0	1	19.7085	0.936627	1.42968	0.124925	-0.164166	6.96649	0	0	1992	394	5.97889	29	73
561	2008	0	0	1	19.4992	0.936627	4.11256	0.217473	-0.277215	4.59828	0	0	1992	387	5.96101	29	73
561	2009	0	0	1	19.2439	0.936627	3.14965	0.116568	-0.447106	6.96649	0	0	1992	386	5.95843	29	73
561	2010	0	0	1	20.9723	0.38777	1.54741	0.418747	0.131155	2.38808	0	0	1992	2062	7.63192	29	73
561	2011	1.94591	0	1	21.0808	0.37062	1.51196	0.528281	0.139178	1.89293	0	0	1992	2319	7.74932	29	73
561	2012	1.94591	0	1	21.2077	0.428241	1.79346	0.624686	0.035458	1.60081	0	0	1992	2458	7.80751	29	73
561	2013	2.56495	0	1	21.234	0.405321	2.10587	0.401253	0.031971	2.49219	0	0	1992	2578	7.85516	29	73
561	2014	3.17805	0	1	21.3682	0.45517	2.0582	0.314703	0.049878	3.1776	0	0	1992	2656	7.88495	29	73
561	2015	3.2581	0	1	21.5415	0.503268	2.10423	0.236901	0.088011	4.22117	0	0	1992	2908	7.97556	29	73
561	2016	3.43399	0	1	21.5599	0.457936	2.06278	0.278069	0.096112	3.59624	0	0	1992	3081	8.03333	29	73
561	2017	3.4012	0	1	21.7443	0.495297	2.28159	0.429	0.076349	2.331	0	0	1992	3039	8.01961	29	73
561	2018	3.21888	0	1	21.7909	0.483476	2.37658	0.610341	0.078885	1.63843	0	0	1992	2996	8.00537	29	73
561	2019	3.13549	0	1	21.8951	0.496983	2.40037	0.53969	0.045077	1.85292	0	0	1992	2894	7.97074	29	73
561	2020	3.73767	1	1	21.9965	0.522123	2.57511	0.578363	0.057115	1.72902	1	1	1992	2913	7.97728	29	73
563	2007	0	0	1	21.0523	0.613816	13.4531	0.245168	0.581741	4.07883	0	0	1985	156	5.05625	29	13
563	2008	0	0	1	21.1593	0.681575	10.0696	0.520456	0.185626	1.92139	0	0	1985	155	5.04986	29	13
563	2009	0	0	1	20.8159	0.456671	8.70781	0.212746	0.426131	4.70045	0	0	1985	138	4.93447	29	13
563	2010	0	0	1	20.9089	0.383031	27.643	0.300297	0.581741	3.33003	0	0	1985	147	4.99721	29	13
563	2011	0	0	1	20.9156	0.299094	5.42356	0.30299	0.581741	3.30044	0	0	1985	141	4.95583	29	13
563	2012	0	0	1	21.9933	0.083704	6.89078	0.574486	0.581741	1.74068	0	0	1985	173	5.15906	29	13
563	2013	0	0	1	22.0917	0.10683	5.76134	0.507267	0.581741	1.97135	0	0	1985	216	5.3799	29	13
563	2014	0	0	1	22.1719	0.104145	5.84599	0.374922	0.581741	2.66722	0	0	1985	253	5.53733	29	13
563	2015	0	0	1	22.8916	0.124627	13.8499	0.414539	0.581741	2.41232	0	0	1985	295	5.69036	29	13
563	2016	0	0	1	22.975	0.186888	12.8618	0	0.581741	0	0	0	1985	367	5.90808	29	13
563	2017	0	0	1	22.9691	0.160568	9.85264	0.662255	0.479268	1.50999	0	0	1985	498	6.21261	29	13
563	2018	0	1	1	23.2312	0.15184	11.8933	0.983288	0.411946	1.017	1	1	1985	599	6.39693	29	13
563	2019	0	0	1	23.4089	0.251547	12.5435	0.690201	0.581741	1.44885	1	1	1985	639	6.46147	29	13
563	2020	0	0	1	23.5277	0.285887	11.8474	0.839864	0.581741	1.19067	1	1	1985	671	6.51026	29	13
565	2007	0.693147	0	1	20.7092	0.573606	2.66732	0.246459	0.070324	4.05747	0	0	1992	864	6.76273	28	17
565	2008	0	0	1	20.9533	0.654727	3.31505	0.733004	0.052381	1.36425	0	0	1992	823	6.71417	28	17
565	2009	0	0	1	21.1063	0.541367	3.74222	0.518184	0.033008	1.92982	0	0	1992	821	6.71174	28	17
565	2010	0	0	1	21.0758	0.532023	3.2601	0.605637	0.036248	1.65115	0	0	1992	1027	6.93537	28	17
565	2011	1.38629	0	1	20.7117	0.563589	1.97231	0.607492	-0.485802	1.64611	0	0	1992	1027	6.93537	28	17
565	2012	1.09861	1	1	20.7713	0.446647	2.01257	0.562105	0.050768	1.77903	1	1	1992	1299	7.17012	28	17
565	2013	1.60944	0	1	20.6923	0.383621	1.76084	0.567817	0.062221	1.76113	1	1	1992	1208	7.09755	28	17
565	2014	1.60944	0	1	20.6754	0.331116	1.72427	0.365434	0.080241	2.73647	1	1	1992	1155	7.05272	28	17
565	2015	1.60944	0	1	20.7823	0.26697	1.6362	0.1567	0.223583	6.38163	1	1	1992	1081	6.98657	28	17
565	2016	1.79176	0	1	21.0104	0.262776	0.565332	0.229409	0.095849	4.35902	1	1	1992	1008	6.91671	28	17
565	2017	2.77259	0	1	21.175	0.334427	0.435308	0.433321	0.016092	2.30776	1	1	1992	942	6.84907	28	17
565	2018	1.60944	0	1	21.1077	0.265447	2.32674	0.656569	0.069883	1.52307	1	1	1992	913	6.81783	28	17
565	2019	1.79176	0	1	21.1543	0.263261	3.25307	0.561162	0.157537	1.78202	1	1	1992	915	6.82002	28	17
565	2020	1.94591	0	1	21.1861	0.247254	3.66969	0.648918	0.11957	1.54103	1	1	1992	928	6.83411	28	17
566	2007	0	0	1	20.2702	0.443146	2.62981	0.39436	-0.126221	2.53576	0	0	1992	641	6.46459	20	19
566	2008	0	0	1	20.4148	0.442172	1.89981	0.416492	0.117882	2.40101	0	0	1992	652	6.48158	20	19
566	2009	2.3979	0	1	20.5549	0.473074	1.6339	0.232068	0.103388	4.30908	0	0	1992	661	6.49526	20	19
566	2010	1.09861	0	1	20.7986	0.543872	1.75842	0.158088	0.085235	6.32559	0	0	1992	815	6.70441	20	19
566	2011	1.38629	0	1	21.4262	0.340401	2.79804	0.390695	0.155116	2.55954	0	0	1992	1015	6.92363	20	19
566	2012	1.94591	1	1	21.739	0.460584	2.9072	0.456354	0.081765	2.19128	1	1	1992	1455	7.28345	20	19
566	2013	2.07944	0	1	21.968	0.542144	3.40891	0.479249	0.116917	2.0866	1	1	1992	1514	7.32317	20	19
566	2014	2.19722	0	1	22.0244	0.529454	2.73476	0.387863	0.132426	2.57823	1	1	1992	1666	7.41878	20	19
566	2015	2.56495	0	1	22.3089	0.480438	2.97003	0.224026	0.134956	4.46376	1	1	1992	1918	7.55956	20	19
566	2016	2.30259	0	1	22.9858	0.413974	6.36686	0.533532	0.105286	1.8743	1	1	1992	2270	7.72797	20	19
566	2017	2.83321	0	1	23.0791	0.518631	5.78089	0	0.060461	0	1	1	1992	2350	7.7626	20	19
[truncated: 66,699 more rows]
